# Supplementary material for: Additive manufacturing of alloys with programmable microstructure and properties
Source: Nat Commun. 2023 Oct 30;14:6752. doi: 10.1038/s41467-023-42326-y (PMC10616214; doi:10.1038/s41467-023-42326-y)
Supplement: Supplementary file 3 — Source Data [file 41467_2023_42326_MOESM3_ESM.xlsx]

## Sheet: Figure 2b
FEM simulation	h/w	Cumulative plastic strain (simulation)	Estimated GND density
	0.083	0.09761±0.01216	316917000000000
	0.167	0.06433±0.00637	208859000000000
	0.33	0.04614±0.00319	149811000000000
	0.667	0.04137±0.0034	134311000000000
EBSD measurement	h/w	Calulcated GND density (EBSD)	SD
	0.5	139000000000000	17521000000000
	0.357	194667000000000	9713000000000
	0.214	226667000000000	10263000000000
	0.143	265333000000000	14468000000000

## Sheet: Figure 4c
h=20 μm		h=40 μm
Time (ms)	Temperature (°C)	Time (ms)	Temperature (°C)
200	22.3419	200	438.335
200.1	21.1707	200.1	438.626
200.2	23.8106	200.2	437.835
200.3	20.9557	200.3	436.07
200.4	23.8233	200.4	439.705
200.5	22.4476	200.5	437.81
200.6	22.5262	200.6	438.468
200.7	21.6934	200.7	435.986
200.8	22.1611	200.8	436.063
200.9	23.061	200.9	439.206
201	23.8065	201	436.222
201.1	19.7507	201.1	436.293
201.2	22.3188	201.2	436.172
201.3	22.1288	201.3	434.047
201.4	26.3266	201.4	435.956
201.5	22.9103	201.5	436.468
201.6	26.8659	201.6	436.542
201.7	24.8899	201.7	433.586
201.8	24.5237	201.8	435.38
201.9	23.2933	201.9	433.799
202	24.5674	202	433.481
202.1	24.2091	202.1	433.768
202.2	23.9526	202.2	432.784
202.3	27.0076	202.3	432.828
202.4	24.4992	202.4	431.318
202.5	26.7247	202.5	433.828
202.6	26.6791	202.6	435.877
202.7	24.9921	202.7	432.401
202.8	24.6604	202.8	430.306
202.9	25.0986	202.9	430.16
203	25.6494	203	430.807
203.1	25.0213	203.1	430.852
203.2	26.6618	203.2	430.577
203.3	27.1468	203.3	430.717
203.4	24.9454	203.4	429.597
203.5	25.5884	203.5	428.077
203.6	27.021	203.6	426.288
203.7	25.3137	203.7	429.634
203.8	26.2802	203.8	426.831
203.9	25.5461	203.9	426.895
204	29.024	204	426.386
204.1	23.5107	204.1	427.636
204.2	26.1929	204.2	426.988
204.3	24.8536	204.3	426.739
204.4	25.9246	204.4	427.51
204.5	26.7846	204.5	426.303
204.6	23.9553	204.6	423.563
204.7	23.2082	204.7	423.727
204.8	28.1868	204.8	422.8
204.9	26.0466	204.9	425.22
205	25.5685	205	422.971
205.1	26.3399	205.1	424.44
205.2	27.2764	205.2	423.681
205.3	26.5054	205.3	423.928
205.4	28.2461	205.4	426.168
205.5	25.6081	205.5	424.54
205.6	25.2595	205.6	426.223
205.7	28.5839	205.7	425.85
205.8	25.2174	205.8	428.176
205.9	25.4259	205.9	429.79
206	26.2269	206	431.995
206.1	27.1291	206.1	436.464
206.2	27.6643	206.2	445.03
206.3	26.0171	206.3	451.047
206.4	28.0721	206.4	454.653
206.5	26.084	206.5	455.641
206.6	27.8477	206.6	458.256
206.7	27.8288	206.7	460.653
206.8	27.5138	206.8	459.714
206.9	28.3714	206.9	461.397
207	27.3379	207	458.901
207.1	25.3417	207.1	459.858
207.2	25.5213	207.2	460.17
207.3	28.7907	207.3	456.811
207.4	25.8	207.4	456.006
207.5	25.9737	207.5	455.027
207.6	27.3455	207.6	456.071
207.7	28.8338	207.7	453.842
207.8	28.497	207.8	453.26
207.9	26.65	207.9	455.008
208	29.5019	208	450.997
208.1	30.2261	208.1	451.973
208.2	29.9738	208.2	451.16
208.3	28.2093	208.3	453.228
208.4	26.8313	208.4	452.737
208.5	30.4552	208.5	453.239
208.6	29.0879	208.6	451.128
208.7	28.4458	208.7	452.141
208.8	26.6099	208.8	450.366
208.9	28.414	208.9	452.459
209	26.8031	209	451.466
209.1	28.1838	209.1	452.689
209.2	29.9512	209.2	450.619
209.3	28.0742	209.3	453.303
209.4	30.8844	209.4	450.47
209.5	29.5972	209.5	451.632
209.6	28.3111	209.6	450.136
209.7	34.7347	209.7	451.704
209.8	33.3342	209.8	449.417
209.9	29.2896	209.9	450.516
210	30.9306	210	452.288
210.1	34.2842	210.1	450.777
210.2	32.0257	210.2	449.698
210.3	33.0977	210.3	451.663
210.4	33.9791	210.4	450.213
210.5	32.5384	210.5	448.679
210.6	33.1887	210.6	449.113
210.7	33.7171	210.7	451.051
210.8	32.964	210.8	448.934
210.9	30.514	210.9	449.041
211	35.4236	211	447.872
211.1	32.2876	211.1	445.273
211.2	32.9831	211.2	449.695
211.3	32.395	211.3	444.615
211.4	33.7587	211.4	446.548
211.5	32.6445	211.5	446.719
211.6	32.931	211.6	448.923
211.7	33.1892	211.7	447.364
211.8	36.7213	211.8	448.583
211.9	33.7825	211.9	446.393
212	36.6749	212	444.603
212.1	37.3353	212.1	444.858
212.2	37.8693	212.2	442.818
212.3	36.0112	212.3	444.963
212.4	34.6258	212.4	443.273
212.5	34.9399	212.5	441.29
212.6	39.0839	212.6	443.631
212.7	37.8594	212.7	443.552
212.8	39.7163	212.8	440.903
212.9	36.8326	212.9	442.421
213	36.8011	213	440.5
213.1	39.1061	213.1	441.395
213.2	39.1249	213.2	440.472
213.3	39.4434	213.3	440.369
213.4	39.3132	213.4	440.445
213.5	39.3713	213.5	438.013
213.6	40.8602	213.6	438.503
213.7	39.9247	213.7	438.81
213.8	40.1798	213.8	436.294
213.9	41.787	213.9	438.132
214	40.0795	214	437.259
214.1	39.5656	214.1	436.356
214.2	38.3128	214.2	436.837
214.3	41.6021	214.3	439.387
214.4	40.7979	214.4	436.578
214.5	39.063	214.5	433.646
214.6	40.3487	214.6	435.966
214.7	42.0406	214.7	432.186
214.8	41.0035	214.8	430.786
214.9	38.3681	214.9	432.349
215	38.922	215	432.403
215.1	41.8376	215.1	432.495
215.2	40.3515	215.2	431.878
215.3	39.8446	215.3	430.973
215.4	41.6113	215.4	430.455
215.5	38.5633	215.5	432.318
215.6	44.2041	215.6	431.144
215.7	42.1581	215.7	430.591
215.8	41.4943	215.8	429.916
215.9	41.5535	215.9	428.899
216	38.5206	216	427.54
216.1	44.6053	216.1	426.604
216.2	40.659	216.2	429.118
216.3	42.1288	216.3	428.268
216.4	40.902	216.4	424.811
216.5	40.6982	216.5	426.19
216.6	41.0354	216.6	426.884
216.7	40.3279	216.7	427.537
216.8	39.9729	216.8	427.747
216.9	45.0239	216.9	427.983
217	42.4625	217	426.629
217.1	41.6713	217.1	429.909
217.2	42.4559	217.2	430.855
217.3	44.6076	217.3	432.938
217.4	42.7188	217.4	434.513
217.5	47.074	217.5	437.894
217.6	43.1117	217.6	446.014
217.7	45.5345	217.7	451.163
217.8	46.7635	217.8	461.763
217.9	44.0445	217.9	463.838
218	47.1024	218	467.586
218.1	42.5673	218.1	469.576
218.2	44.6917	218.2	468.639
218.3	44.6371	218.3	468.263
218.4	48.6875	218.4	469.952
218.5	47.2962	218.5	468.482
218.6	45.5232	218.6	466.744
218.7	46.1497	218.7	462.105
218.8	49.9473	218.8	463.308
218.9	48.2581	218.9	463.927
219	47.9526	219	461.719
219.1	46.8977	219.1	459.164
219.2	48.0506	219.2	461.787
219.3	49.4473	219.3	462.65
219.4	49.7001	219.4	458.05
219.5	49.3631	219.5	459.14
219.6	49.9351	219.6	461.327
219.7	47.3278	219.7	457.736
219.8	50.1689	219.8	460.659
219.9	52.2002	219.9	459.564
220	49.9761	220	458.677
220.1	47.5363	220.1	457.455
220.2	51.7784	220.2	459.098
220.3	47.2021	220.3	457.574
220.4	51.0901	220.4	458.056
220.5	47.1361	220.5	458.385
220.6	52.0629	220.6	457.377
220.7	52.1429	220.7	457.294
220.8	52.3588	220.8	456.708
220.9	51.0634	220.9	457.237
221	49.9287	221	455.83
221.1	51.6336	221.1	455.765
221.2	50.6749	221.2	456.964
221.3	52.1828	221.3	456.479
221.4	53.9469	221.4	456.448
221.5	53.185	221.5	454.166
221.6	52.6315	221.6	454.469
221.7	53.0563	221.7	455.53
221.8	53.3775	221.8	452.102
221.9	53.6332	221.9	457.619
222	55.2386	222	452.326
222.1	54.5318	222.1	454.661
222.2	55.1769	222.2	453.657
222.3	55.9392	222.3	451.683
222.4	56.3355	222.4	452.608
222.5	54.0301	222.5	453.889
222.6	57.0186	222.6	454.201
222.7	57.0921	222.7	451.789
222.8	57.4772	222.8	450.342
222.9	54.4789	222.9	451.125
223	56.3311	223	450.984
223.1	56.1105	223.1	449.548
223.2	57.5338	223.2	450.413
223.3	57.704	223.3	448.326
223.4	59.5232	223.4	448.959
223.5	61.3527	223.5	446.566
223.6	60.1332	223.6	448.566
223.7	58.1356	223.7	449.28
223.8	60.6504	223.8	447.898
223.9	60.3738	223.9	445.996
224	59.8491	224	446.467
224.1	61.5996	224.1	446.481
224.2	62.1555	224.2	445.068
224.3	60.3999	224.3	443.315
224.4	63.2178	224.4	442.063
224.5	62.8043	224.5	444.487
224.6	62.1649	224.6	443.196
224.7	63.7178	224.7	442.178
224.8	62.148	224.8	441.378
224.9	67.1726	224.9	441.96
225	64.669	225	441.533
225.1	63.574	225.1	443.761
225.2	64.7582	225.2	441.814
225.3	64.4703	225.3	441.749
225.4	64.3443	225.4	440.413
225.5	65.9688	225.5	441.735
225.6	65.6511	225.6	438.843
225.7	64.8343	225.7	440.782
225.8	65.8664	225.8	440.974
225.9	65.7492	225.9	438.195
226	65.2181	226	440.055
226.1	67.9196	226.1	438.248
226.2	68.2975	226.2	434.71
226.3	66.9301	226.3	436.526
226.4	64.9022	226.4	438.696
226.5	65.5456	226.5	435.391
226.6	69.1078	226.6	435.24
226.7	66.2405	226.7	434.705
226.8	67.4968	226.8	432.57
226.9	66.4522	226.9	432.49
227	68.4968	227	436.493
227.1	66.0455	227.1	433.457
227.2	69.2147	227.2	432.653
227.3	72.187	227.3	431.813
227.4	70.9684	227.4	432.6
227.5	70.1682	227.5	431.268
227.6	66.8878	227.6	434.047
227.7	69.4972	227.7	430.853
227.8	68.2995	227.8	430.544
227.9	71.1842	227.9	430.894
228	72.3202	228	432.304
228.1	71.5951	228.1	430.997
228.2	73.1349	228.2	431.428
228.3	72.5207	228.3	431.196
228.4	71.0223	228.4	433.216
228.5	74.4984	228.5	435.194
228.6	72.3035	228.6	432.676
228.7	73.2564	228.7	435.456
228.8	72.4691	228.8	437.477
228.9	70.8448	228.9	442.273
229	76.1401	229	445.926
229.1	71.4369	229.1	447.251
229.2	74.3142	229.2	455.267
229.3	74.0106	229.3	459.685
229.4	73.4278	229.4	464.691
229.5	75.6162	229.5	472.822
229.6	75.6547	229.6	476.218
229.7	76.1266	229.7	475.584
229.8	73.1406	229.8	470.109
229.9	75.2169	229.9	467.562
230	75.2425	230	470.951
230.1	75.4288	230.1	469.655
230.2	75.2741	230.2	467.057
230.3	77.6818	230.3	468.671
230.4	77.5238	230.4	468.131
230.5	77.3659	230.5	467.197
230.6	77.9375	230.6	465.112
230.7	77.4232	230.7	465.512
230.8	78.5618	230.8	463.981
230.9	75.0741	230.9	465.399
231	80.7387	231	462.991
231.1	79.1371	231.1	467.062
231.2	79.2345	231.2	465.02
231.3	79.9342	231.3	465.779
231.4	79.8623	231.4	463.539
231.5	79.8564	231.5	464.558
231.6	79.1181	231.6	467.399
231.7	79.3539	231.7	463.562
231.8	80.5147	231.8	464.783
231.9	81.1113	231.9	460.445
232	79.3585	232	462.719
232.1	80.488	232.1	461.938
232.2	81.9175	232.2	462.817
232.3	80.3201	232.3	462.205
232.4	80.9783	232.4	463.011
232.5	82.065	232.5	459.91
232.6	83.0828	232.6	460.096
232.7	82.2473	232.7	462.849
232.8	83.8234	232.8	459.209
232.9	81.3372	232.9	460.159
233	82.7133	233	461.059
233.1	83.7463	233.1	458.515
233.2	84.2165	233.2	461.093
233.3	83.5469	233.3	460.154
233.4	84.0482	233.4	459.066
233.5	84.132	233.5	456.284
233.6	86.0147	233.6	457.514
233.7	84.4052	233.7	456.239
233.8	83.813	233.8	455.949
233.9	84.9735	233.9	454.875
234	87.6946	234	455.457
234.1	89.075	234.1	455.545
234.2	87.987	234.2	453.916
234.3	86.4838	234.3	455.331
234.4	88.2425	234.4	453.53
234.5	87.3817	234.5	453.357
234.6	87.7193	234.6	452.305
234.7	87.8064	234.7	449.8
234.8	90.7428	234.8	452.64
234.9	88.2538	234.9	451.408
235	91.3501	235	451.983
235.1	91.2369	235.1	452.103
235.2	91.3115	235.2	450.061
235.3	92.8326	235.3	449.061
235.4	91.3083	235.4	450.452
235.5	93.4094	235.5	449.562
235.6	92.841	235.6	449.444
235.7	93.6989	235.7	447.969
235.8	91.8603	235.8	446.965
235.9	93.3198	235.9	446.482
236	94.1567	236	448.623
236.1	95.7939	236.1	447.122
236.2	95.7977	236.2	445.477
236.3	93.5569	236.3	445.76
236.4	95.1322	236.4	444.979
236.5	97.7319	236.5	445.982
236.6	97.0987	236.6	442.947
236.7	96.102	236.7	444.889
236.8	99.1028	236.8	442.418
236.9	96.9137	236.9	445.54
237	96.6664	237	443.298
237.1	95.8442	237.1	441.29
237.2	96.7827	237.2	441.885
237.3	99.7305	237.3	442.762
237.4	98.6089	237.4	440.224
237.5	98.6176	237.5	442.373
237.6	97.8888	237.6	440.562
237.7	97.6596	237.7	439.522
237.8	97.6003	237.8	439.748
237.9	98.6657	237.9	440.776
238	100.23	238	435.787
238.1	100.212	238.1	438.139
238.2	96.1923	238.2	435.483
238.3	100.877	238.3	436.534
238.4	101.492	238.4	439.736
238.5	99.6415	238.5	436.521
238.6	101.537	238.6	436.22
238.7	99.2872	238.7	436.152
238.8	98.8422	238.8	434.083
238.9	100.086	238.9	435.577
239	100.452	239	435.611
239.1	102.765	239.1	435.192
239.2	101.858	239.2	432.593
239.3	101.884	239.3	432.129
239.4	101.433	239.4	431.226
239.5	102.635	239.5	432.215
239.6	102.915	239.6	432.192
239.7	102.108	239.7	431.772
239.8	105.014	239.8	434.662
239.9	104.962	239.9	435.503
240	103.29	240	436.236
240.1	104.129	240.1	437.921
240.2	104.42	240.2	439.373
240.3	104.655	240.3	441.941
240.4	105.144	240.4	445.98
240.5	104.059	240.5	446.597
240.6	107.88	240.6	453.783
240.7	106.133	240.7	457.315
240.8	106.523	240.8	460.714
240.9	108.004	240.9	464.837
241	108.143	241	466.705
241.1	107.864	241.1	467.6
241.2	106.081	241.2	467.664
241.3	108.772	241.3	467.757
241.4	108.426	241.4	468.45
241.5	108.465	241.5	468.562
241.6	109.064	241.6	469.489
241.7	108.155	241.7	466.98
241.8	109.536	241.8	469.746
241.9	109.53	241.9	469.025
242	110.078	242	469.477
242.1	109.4	242.1	469.813
242.2	110.871	242.2	470.137
242.3	111.522	242.3	471.573
242.4	110.861	242.4	469.075
242.5	111.126	242.5	469.546
242.6	111.929	242.6	471.142
242.7	109.165	242.7	469.623
242.8	110.709	242.8	469.984
242.9	110.871	242.9	468.379
243	110.369	243	471.821
243.1	113.37	243.1	470.403
243.2	113.091	243.2	469.843
243.3	113.314	243.3	468.729
243.4	111.674	243.4	470.635
243.5	112.643	243.5	469.907
243.6	113.794	243.6	467.813
243.7	113.608	243.7	472.716
243.8	114.115	243.8	470.232
243.9	114.012	243.9	467.101
244	114.772	244	469.09
244.1	114.963	244.1	465.476
244.2	116.138	244.2	467.864
244.3	114.385	244.3	467.822
244.4	114.814	244.4	469.501
244.5	115.629	244.5	467.702
244.6	114.769	244.6	467.106
244.7	116.346	244.7	467.819
244.8	116.228	244.8	464.477
244.9	117.426	244.9	465.913
245	119.85	245	465.669
245.1	118.596	245.1	464.942
245.2	117.294	245.2	461.527
245.3	119.728	245.3	461.318
245.4	117.633	245.4	464.869
245.5	119.933	245.5	461.281
245.6	119.412	245.6	463.022
245.7	123.357	245.7	461.697
245.8	122.949	245.8	462.535
245.9	123.722	245.9	463.139
246	123.159	246	461.949
246.1	123.51	246.1	459.578
246.2	124.239	246.2	458.678
246.3	123.012	246.3	457.492
246.4	122.239	246.4	459.692
246.5	124.881	246.5	459.739
246.6	125.42	246.6	460.532
246.7	122.693	246.7	456.518
246.8	123.906	246.8	456.019
246.9	124.537	246.9	456.389
247	126.365	247	454.52
247.1	124.31	247.1	454.511
247.2	126.191	247.2	456.638
247.3	126.696	247.3	453.583
247.4	127.975	247.4	453.526
247.5	129.035	247.5	452.597
247.6	126.545	247.6	454.047
247.7	129.888	247.7	451.956
247.8	127.917	247.8	454.809
247.9	127.48	247.9	451.03
248	127.213	248	449.69
248.1	128.998	248.1	449.423
248.2	128.826	248.2	451.626
248.3	127.834	248.3	450.099
248.4	130.139	248.4	450.639
248.5	129.258	248.5	447.503
248.6	128.898	248.6	447.831
248.7	130.918	248.7	447.886
248.8	131.377	248.8	446.002
248.9	128.972	248.9	448.627
249	129.324	249	445.7
249.1	131.937	249.1	446.725
249.2	131.41	249.2	444.565
249.3	130.359	249.3	444.591
249.4	131.712	249.4	443.027
249.5	131.733	249.5	443.684
249.6	132.781	249.6	442.866
249.7	131.188	249.7	443.88
249.8	132.553	249.8	443.157
249.9	132.586	249.9	442.866
250	134.722	250	439.303
250.1	134.248	250.1	440.456
250.2	134.165	250.2	441.49
250.3	135.109	250.3	438.447
250.4	134.313	250.4	436.623
250.5	135.961	250.5	438.118
250.6	134.943	250.6	437.721
250.7	136.217	250.7	435.79
250.8	137.554	250.8	435.933
250.9	135.326	250.9	434.562
251	138.83	251	437.857
251.1	136.091	251.1	440.683
251.2	136.712	251.2	439.416
251.3	136.755	251.3	442.634
251.4	137.914	251.4	442.199
251.5	138.023	251.5	445.222
251.6	137.686	251.6	446.924
251.7	138.543	251.7	447.907
251.8	138.742	251.8	451.038
251.9	139.465	251.9	452.221
252	138.476	252	456.031
252.1	136.987	252.1	459.698
252.2	140.285	252.2	465.176
252.3	140.279	252.3	465.005
252.4	138.464	252.4	468.91
252.5	140.506	252.5	472.354
252.6	140.28	252.6	472.596
252.7	139.474	252.7	469.901
252.8	140.241	252.8	472.655
252.9	141.361	252.9	474.683
253	141.853	253	474.195
253.1	140.754	253.1	477.826
253.2	140.783	253.2	476.688
253.3	141.721	253.3	475.738
253.4	142.339	253.4	475.375
253.5	142.204	253.5	480.187
253.6	142.5	253.6	480.267
253.7	145.502	253.7	478.297
253.8	142.061	253.8	480.455
253.9	143.364	253.9	483.312
254	146.688	254	482.66
254.1	145.278	254.1	482.02
254.2	143.674	254.2	481.647
254.3	143.77	254.3	484.659
254.4	144.999	254.4	486.249
254.5	143.518	254.5	484.107
254.6	146.686	254.6	480.824
254.7	144.288	254.7	485.735
254.8	144.846	254.8	486.107
254.9	147.902	254.9	485.31
255	145.63	255	481.339
255.1	146.617	255.1	482.824
255.2	148.324	255.2	484.139
255.3	149.146	255.3	483.027
255.4	145.734	255.4	482.517
255.5	146.869	255.5	481.735
255.6	146.606	255.6	481.088
255.7	148.787	255.7	481.86
255.8	148.423	255.8	481.238
255.9	149.617	255.9	480.874
256	149.808	256	482.126
256.1	150.093	256.1	479.274
256.2	147.931	256.2	479.807
256.3	150.462	256.3	478.02
256.4	150.868	256.4	479.13
256.5	152.025	256.5	480.112
256.6	152.757	256.6	476.655
256.7	153.528	256.7	478.631
256.8	153.122	256.8	478.282
256.9	152.364	256.9	475.983
257	153.3	257	477.39
257.1	153.986	257.1	473.865
257.2	154.816	257.2	473.736
257.3	154.331	257.3	473.673
257.4	155.577	257.4	471.831
257.5	155.651	257.5	471.62
257.6	156.125	257.6	471.071
257.7	155.393	257.7	473.047
257.8	158.775	257.8	472.359
257.9	157.098	257.9	470.302
258	157.162	258	471.341
258.1	155.95	258.1	469.368
258.2	157.18	258.2	467.041
258.3	157.217	258.3	467.017
258.4	157.49	258.4	467.855
258.5	157.66	258.5	465.405
258.6	157.74	258.6	467.016
258.7	157.809	258.7	463.555
258.8	157.784	258.8	462.32
258.9	158.238	258.9	464.528
259	159.505	259	463.027
259.1	160.89	259.1	463.006
259.2	161.886	259.2	462.664
259.3	158.633	259.3	459.839
259.4	159.913	259.4	462.417
259.5	160.343	259.5	461.451
259.6	160.73	259.6	458.804
259.7	160.648	259.7	459.141
259.8	161.352	259.8	456.789
259.9	161.297	259.9	459.987
260	163.968	260	456.25
260.1	161.943	260.1	457.746
260.2	161.015	260.2	455.518
260.3	162.596	260.3	455.641
260.4	162.398	260.4	453.728
260.5	162.822	260.5	453.925
260.6	162.82	260.6	452.946
260.7	161.044	260.7	452.256
260.8	163.432	260.8	451.234
260.9	162.414	260.9	452.334
261	163.209	261	451.93
261.1	163.426	261.1	450.302
261.2	163.757	261.2	450.64
261.3	163.529	261.3	451.711
261.4	160.646	261.4	449.045
261.5	165.4	261.5	448.157
261.6	166.808	261.6	449.493
261.7	164.64	261.7	446.126
261.8	164.448	261.8	447.894
261.9	165.237	261.9	445.439
262	166.042	262	444.072
262.1	166.907	262.1	447.361
262.2	167.601	262.2	445.324
262.3	167.882	262.3	445.775
262.4	167.422	262.4	443.816
262.5	166.288	262.5	446.526
262.6	164.9	262.6	449.155
262.7	166.759	262.7	447.734
262.8	168.388	262.8	451.079
262.9	166.313	262.9	454.179
263	168.514	263	455.041
263.1	168.992	263.1	458.471
263.2	169.511	263.2	460.06
263.3	168.617	263.3	462.321
263.4	168.58	263.4	467.659
263.5	166.322	263.5	471.729
263.6	168.428	263.6	477.127
263.7	169.903	263.7	481.173
263.8	167.375	263.8	482.976
263.9	168.975	263.9	483.408
264	169.278	264	487.77
264.1	172.058	264.1	489.618
264.2	172.441	264.2	491.81
264.3	168.332	264.3	495.206
264.4	170.841	264.4	496.14
264.5	169.626	264.5	497.094
264.6	171.847	264.6	499.11
264.7	171.816	264.7	501.182
264.8	173.795	264.8	502.212
264.9	173.277	264.9	503.517
265	176.633	265	503.377
265.1	172.06	265.1	506.666
265.2	173.946	265.2	505.107
265.3	174.082	265.3	507.87
265.4	174.037	265.4	510.231
265.5	175.684	265.5	507.056
265.6	174.561	265.6	510.624
265.7	175.426	265.7	507.49
265.8	172.913	265.8	506.126
265.9	173.222	265.9	508.37
266	173.893	266	507.423
266.1	173.339	266.1	506.919
266.2	174.926	266.2	506.652
266.3	175.418	266.3	506.95
266.4	175.067	266.4	509.321
266.5	174.119	266.5	506.882
266.6	175.134	266.6	507.66
266.7	174.115	266.7	504.518
266.8	176.153	266.8	507.116
266.9	173.165	266.9	505.952
267	175.188	267	502.466
267.1	175.424	267.1	502.976
267.2	175.28	267.2	504.396
267.3	175.56	267.3	500.233
267.4	177.444	267.4	500.748
267.5	177.893	267.5	500.742
267.6	180.358	267.6	499.433
267.7	179.021	267.7	496.443
267.8	179.848	267.8	497.533
267.9	176.012	267.9	496.611
268	178.476	268	494.088
268.1	180.356	268.1	496.564
268.2	179.711	268.2	495.958
268.3	182.167	268.3	495.276
268.4	179.6	268.4	492.253
268.5	180.556	268.5	492.292
268.6	183.14	268.6	491.918
268.7	182.462	268.7	489.485
268.8	182.381	268.8	489.914
268.9	183.691	268.9	487.845
269	183.665	269	487.733
269.1	183.356	269.1	486.119
269.2	185.328	269.2	485.696
269.3	184.349	269.3	485.612
269.4	184.446	269.4	485.013
269.5	183.62	269.5	483.568
269.6	184.424	269.6	482.205
269.7	187.858	269.7	480.475
269.8	184.605	269.8	481.685
269.9	187.631	269.9	479.031
270	185.141	270	479.381
270.1	188.193	270.1	477.733
270.2	188.978	270.2	478.867
270.3	189.734	270.3	475.767
270.4	189.025	270.4	478.037
270.5	189.586	270.5	476.224
270.6	188.02	270.6	475.208
270.7	188.453	270.7	472.686
270.8	187.047	270.8	475.385
270.9	189.52	270.9	471.783
271	190.141	271	470.979
271.1	189.39	271.1	469.951
271.2	190.808	271.2	468.986
271.3	190.035	271.3	467.715
271.4	190.482	271.4	466.566
271.5	193.971	271.5	467.089
271.6	190.165	271.6	465.495
271.7	192.281	271.7	464.783
271.8	189.845	271.8	463.916
271.9	189.9	271.9	465.627
272	191.65	272	463.588
272.1	192.376	272.1	463.787
272.2	191.802	272.2	461.981
272.3	190.985	272.3	460.432
272.4	193.66	272.4	459.187
272.5	191.594	272.5	459.95
272.6	191.62	272.6	457.803
272.7	192.151	272.7	457.983
272.8	192.86	272.8	456.725
272.9	193.494	272.9	458.072
273	194.947	273	456.764
273.1	194.874	273.1	456.185
273.2	193.388	273.2	453.341
273.3	197.193	273.3	455.755
273.4	195.797	273.4	452.406
273.5	196.312	273.5	455.857
273.6	197.534	273.6	452.75
273.7	197.059	273.7	452.884
273.8	197.753	273.8	454.239
273.9	196.961	273.9	455.538
274	194.378	274	458.718
274.1	199.718	274.1	460.51
274.2	196.56	274.2	461.451
274.3	196.973	274.3	466.341
274.4	198.876	274.4	467.789
274.5	199.1	274.5	467.293
274.6	196.142	274.6	474.753
274.7	199.592	274.7	476.018
274.8	199.301	274.8	483.48
274.9	198.133	274.9	489.704
275	198.309	275	491.135
275.1	198.884	275.1	495.036
275.2	198.755	275.2	498.224
275.3	202.159	275.3	499.979
275.4	202.005	275.4	503.373
275.5	202.213	275.5	509.101
275.6	198.671	275.6	509.45
275.7	202.567	275.7	514.197
275.8	200.222	275.8	516.952
275.9	201.265	275.9	518.915
276	203.343	276	523.579
276.1	204.31	276.1	528.517
276.2	199.872	276.2	528.471
276.3	202.702	276.3	531.759
276.4	201.402	276.4	532.872
276.5	202.142	276.5	532.75
276.6	201.668	276.6	532.803
276.7	200.587	276.7	534.493
276.8	204.809	276.8	537.403
276.9	204.145	276.9	534.462
277	202.677	277	536.362
277.1	205.076	277.1	536.092
277.2	203.221	277.2	534.2
277.3	205.906	277.3	536.011
277.4	204	277.4	535.213
277.5	201.913	277.5	534.584
277.6	203.178	277.6	535.387
277.7	204.415	277.7	537.016
277.8	204.158	277.8	530.481
277.9	203.605	277.9	535.652
278	204.284	278	531.894
278.1	203.36	278.1	530.318
278.2	205.813	278.2	530.135
278.3	203.335	278.3	530.461
278.4	206.621	278.4	526.679
278.5	203.073	278.5	527.503
278.6	206.308	278.6	526.375
278.7	207.667	278.7	523.096
278.8	206.594	278.8	524.097
278.9	207.762	278.9	522.854
279	208.049	279	522.385
279.1	207.187	279.1	524.471
279.2	208.984	279.2	519.946
279.3	210.017	279.3	518.979
279.4	211.472	279.4	516.473
279.5	210.24	279.5	515.918
279.6	210.323	279.6	517.401
279.7	210.779	279.7	513.381
279.8	208.343	279.8	512.729
279.9	211.235	279.9	514.431
280	210.513	280	511.011
280.1	210.359	280.1	506.214
280.2	211.646	280.2	511.204
280.3	212.173	280.3	508.43
280.4	213.008	280.4	506.183
280.5	213.793	280.5	503.718
280.6	213.471	280.6	505.318
280.7	211.099	280.7	503.043
280.8	214.684	280.8	504.528
280.9	213.934	280.9	502.084
281	212.763	281	501.556
281.1	212.656	281.1	498.18
281.2	216.084	281.2	499.291
281.3	214.778	281.3	497.242
281.4	215.643	281.4	496.263
281.5	215.887	281.5	495.588
281.6	213.13	281.6	493.602
281.7	214.647	281.7	495.293
281.8	217.741	281.8	494.489
281.9	217.062	281.9	491.906
282	215.533	282	491.794
282.1	214.509	282.1	489.346
282.2	215.603	282.2	489.608
282.3	215.871	282.3	488.482
282.4	216.847	282.4	488.377
282.5	216.597	282.5	485.773
282.6	217.299	282.6	484.98
282.7	218.92	282.7	484.325
282.8	217.363	282.8	483.444
282.9	216.504	282.9	484.063
283	216.689	283	482.602
283.1	217.427	283.1	483.782
283.2	217.188	283.2	481.455
283.3	217.861	283.3	478.17
283.4	219.47	283.4	481.272
283.5	218.15	283.5	478.098
283.6	217.316	283.6	479.443
283.7	218.441	283.7	477.012
283.8	218.337	283.8	475.919
283.9	218.701	283.9	475.386
284	219.948	284	474.71
284.1	218.786	284.1	470.913
284.2	220.278	284.2	474.692
284.3	220.157	284.3	474.394
284.4	218.338	284.4	474.308
284.5	220.516	284.5	469.252
284.6	219.085	284.6	471.684
284.7	221.341	284.7	469.998
284.8	221.718	284.8	471.787
284.9	220.13	284.9	468.887
285	221.059	285	471.479
285.1	220.957	285.1	469.192
285.2	221.099	285.2	470.487
285.3	220.804	285.3	469.072
285.4	221.912	285.4	469.642
285.5	221.732	285.5	470.565
285.6	221.708	285.6	478.606
285.7	222.753	285.7	479.189
285.8	224.136	285.8	486.128
285.9	223.091	285.9	487.522
286	224.302	286	494.625
286.1	223.32	286.1	497.342
286.2	222.745	286.2	506.165
286.3	223.593	286.3	512.239
286.4	226.045	286.4	517.941
286.5	224.707	286.5	522.402
286.6	222.23	286.6	526.862
286.7	222.582	286.7	530.2
286.8	224.59	286.8	538.144
286.9	224.524	286.9	542.734
287	226.244	287	548.215
287.1	224.524	287.1	553.938
287.2	223.436	287.2	553.356
287.3	227.291	287.3	559.099
287.4	228.391	287.4	557.967
287.5	225.709	287.5	560.032
287.6	227.611	287.6	564.13
287.7	227.225	287.7	565.895
287.8	227.193	287.8	563.655
287.9	228.736	287.9	567.1
288	227.136	288	566.974
288.1	230.093	288.1	568.962
288.2	229.622	288.2	566.401
288.3	228.344	288.3	564.849
288.4	229.989	288.4	567.182
288.5	227.865	288.5	565.62
288.6	231.795	288.6	561.749
288.7	230.058	288.7	567.226
288.8	230.32	288.8	564.445
288.9	231.27	288.9	562.598
289	228.323	289	562.228
289.1	230.048	289.1	560.66
289.2	230.168	289.2	560.403
289.3	229.188	289.3	555.811
289.4	229.633	289.4	557.504
289.5	232.273	289.5	555.212
289.6	230.542	289.6	553.191
289.7	230.546	289.7	551.215
289.8	231.766	289.8	552.945
289.9	232.516	289.9	552.486
290	232.406	290	547.999
290.1	229.875	290.1	548.734
290.2	231.928	290.2	546.401
290.3	231.924	290.3	543.066
290.4	234.18	290.4	543.687
290.5	235.107	290.5	542.058
290.6	233.644	290.6	537.117
290.7	231.126	290.7	540.427
290.8	234.278	290.8	534.879
290.9	234.023	290.9	533.193
291	233.382	291	533.204
291.1	232.831	291.1	532.104
291.2	235.349	291.2	532.927
291.3	235.646	291.3	529.953
291.4	236.384	291.4	529.184
291.5	235.525	291.5	526.4
291.6	236.781	291.6	527.157
291.7	236.73	291.7	524.153
291.8	238.337	291.8	521.164
291.9	239.238	291.9	520.116
292	237.95	292	521.243
292.1	236.833	292.1	517.172
292.2	238.577	292.2	518.981
292.3	238.797	292.3	517.007
292.4	237.431	292.4	513.338
292.5	238.53	292.5	515.452
292.6	240.514	292.6	510.986
292.7	240.037	292.7	513.129
292.8	238.956	292.8	508.62
292.9	239.034	292.9	511.628
293	241.378	293	510.039
293.1	241.28	293.1	506.869
293.2	239.644	293.2	505.534
293.3	242.549	293.3	505.071
293.4	242.568	293.4	507.2
293.5	241.019	293.5	502.848
293.6	241.867	293.6	503.295
293.7	241.331	293.7	501.992
293.8	243.286	293.8	501.593
293.9	242.824	293.9	499.337
294	244.808	294	500.079
294.1	245.163	294.1	495.505
294.2	245.365	294.2	496.735
294.3	243.582	294.3	497.731
294.4	245.364	294.4	492.464
294.5	244.36	294.5	493.707
294.6	245.813	294.6	494.254
294.7	244.378	294.7	491.345
294.8	246.414	294.8	489.281
294.9	246.17	294.9	489.787
295	247.65	295	490.857
295.1	247.107	295.1	487.069
295.2	248.125	295.2	485.956
295.3	245.966	295.3	486.058
295.4	250.475	295.4	483.12
295.5	247.136	295.5	482.417
295.6	248.454	295.6	482.564
295.7	246.832	295.7	481.563
295.8	248.413	295.8	479.634
295.9	249.469	295.9	478.525
296	251.949	296	480.255
296.1	250.41	296.1	478.337
296.2	248.323	296.2	476.968
296.3	249.344	296.3	477.827
296.4	251.464	296.4	477.317
296.5	252.454	296.5	477.877
296.6	250.271	296.6	477.15
296.7	250.751	296.7	478.869
296.8	254.648	296.8	479.9
296.9	253.397	296.9	483.892
297	253.193	297	486.901
297.1	252.684	297.1	491.17
297.2	252.907	297.2	494.786
297.3	252.498	297.3	499.857
297.4	254.468	297.4	503.869
297.5	255.684	297.5	509.516
297.6	252.399	297.6	515.59
297.7	254.891	297.7	521.228
297.8	255.183	297.8	525.771
297.9	253.302	297.9	528.254
298	254.523	298	535.209
298.1	254.49	298.1	537.746
298.2	254.701	298.2	543.587
298.3	255.033	298.3	548.976
298.4	254.837	298.4	550.456
298.5	254.493	298.5	557.244
298.6	257.303	298.6	558.864
298.7	255.447	298.7	560.464
298.8	256.417	298.8	561.877
298.9	256.517	298.9	563.195
299	256.345	299	567.283
299.1	257.884	299.1	567.079
299.2	257.916	299.2	562.43
299.3	255.902	299.3	564.512
299.4	258.312	299.4	567.923
299.5	256.424	299.5	568.382
299.6	257.887	299.6	566.489
299.7	257.623	299.7	566.08
299.8	256.847	299.8	564.971
299.9	257.864	299.9	565.197
300	258.001	300	562.538
300.1	255.669	300.1	562.601
300.2	257.292	300.2	559.366
300.3	255.748	300.3	561.335
300.4	255.327	300.4	559.962
300.5	256.856	300.5	557.297
300.6	259.148	300.6	558.551
300.7	254.5	300.7	557.072
300.8	256.144	300.8	554.095
300.9	255.526	300.9	553.817
301	256.004	301	549.824
301.1	257.279	301.1	551.001
301.2	255.084	301.2	548.826
301.3	257.656	301.3	548.099
301.4	257.652	301.4	546.055
301.5	259.478	301.5	543.423
301.6	256.64	301.6	544.523
301.7	260.665	301.7	539.61
301.8	257.098	301.8	541.443
301.9	258.089	301.9	537.567
302	259.512	302	535.721
302.1	259.81	302.1	534.04
302.2	258.589	302.2	535.864
302.3	260.808	302.3	534.736
302.4	261.674	302.4	533.034
302.5	262.4	302.5	531.81
302.6	263.168	302.6	530.652
302.7	263.054	302.7	530.64
302.8	261.265	302.8	528.489
302.9	262.269	302.9	528.725
303	264.407	303	522.693
303.1	265.977	303.1	522.312
303.2	263.292	303.2	524.041
303.3	260.718	303.3	520.425
303.4	263.746	303.4	522.164
303.5	263.026	303.5	519.049
303.6	264.824	303.6	518.794
303.7	264.232	303.7	517.284
303.8	263.79	303.8	516.456
303.9	264.106	303.9	516.297
304	265.053	304	515.982
304.1	265.205	304.1	514.618
304.2	264.696	304.2	512.461
304.3	266.351	304.3	511.431
304.4	266.534	304.4	512.792
304.5	266.237	304.5	508.304
304.6	266.745	304.6	510.181
304.7	266.565	304.7	508.124
304.8	266.939	304.8	506.262
304.9	265.192	304.9	505.869
305	267.589	305	507.591
305.1	266.712	305.1	503.799
305.2	269.91	305.2	505.161
305.3	267.843	305.3	502.163
305.4	269.868	305.4	499.581
305.5	269.799	305.5	499.976
305.6	269.292	305.6	500.938
305.7	268.33	305.7	498.376
305.8	268.877	305.8	497.308
305.9	269.317	305.9	497.086
306	271.967	306	496.804
306.1	271.698	306.1	494.569
306.2	272.969	306.2	495.238
306.3	273.213	306.3	495.502
306.4	273.445	306.4	491.165
306.5	275.022	306.5	492.823
306.6	273.089	306.6	491.368
306.7	275.949	306.7	489.531
306.8	272.048	306.8	485.44
306.9	272.142	306.9	487.011
307	276.293	307	489.366
307.1	274.135	307.1	484.603
307.2	275.829	307.2	485.348
307.3	275.759	307.3	484.728
307.4	275.023	307.4	484.884
307.5	272.399	307.5	481.78
307.6	275.906	307.6	481.444
307.7	274.351	307.7	482.165
307.8	275.279	307.8	478.793
307.9	277.213	307.9	479.498
308	277.984	308	481.506
308.1	279.524	308.1	480.869
308.2	277.909	308.2	483.482
308.3	279.499	308.3	487.421
308.4	277.078	308.4	488.623
308.5	278.724	308.5	494.458
308.6	279.569	308.6	498.78
308.7	279.006	308.7	502.399
308.8	276.582	308.8	510.37
308.9	278.851	308.9	517.082
309	279.764	309	517.622
309.1	278.791	309.1	522.863
309.2	278.033	309.2	523.715
309.3	279.953	309.3	533.12
309.4	277.39	309.4	532.364
309.5	279.037	309.5	538.753
309.6	278.854	309.6	543.814
309.7	279.034	309.7	546.347
309.8	279.463	309.8	551.533
309.9	281.106	309.9	551.669
310	278.587	310	554.138
310.1	278.866	310.1	554.713
310.2	280.135	310.2	554.73
310.3	281.143	310.3	554.089
310.4	280.556	310.4	556.987
310.5	283.34	310.5	555.801
310.6	279.676	310.6	557.219
310.7	281.87	310.7	555.662
310.8	280.396	310.8	556.152
310.9	280.457	310.9	555.007
311	281.38	311	553.962
311.1	282.142	311.1	550.666
311.2	282.868	311.2	550.004
311.3	282.243	311.3	549.096
311.4	283.93	311.4	549.667
311.5	281.666	311.5	546.939
311.6	282.95	311.6	545.488
311.7	282.635	311.7	544.036
311.8	283.021	311.8	545.154
311.9	281.226	311.9	542.965
312	283.623	312	538.874
312.1	282.355	312.1	538.253
312.2	279.689	312.2	534.047
312.3	282.649	312.3	536.859
312.4	280.469	312.4	535.006
312.5	284.492	312.5	534.447
312.6	284.943	312.6	535.428
312.7	283.679	312.7	530.669
312.8	282.504	312.8	531.746
312.9	285.275	312.9	532.48
313	285.161	313	529.081
313.1	285.87	313.1	526.877
313.2	286.588	313.2	524.955
313.3	288.188	313.3	525.608
313.4	289.612	313.4	521.741
313.5	289.167	313.5	523.013
313.6	287.996	313.6	521.366
313.7	288.488	313.7	519.349
313.8	288.975	313.8	517.526
313.9	291.981	313.9	516.57
314	289.944	314	516.502
314.1	290.591	314.1	516.494
314.2	291.439	314.2	513.214
314.3	292.579	314.3	512.166
314.4	292.347	314.4	508.124
314.5	293.781	314.5	509.032
314.6	290.947	314.6	507.848
314.7	294.175	314.7	508.009
314.8	292.338	314.8	505.866
314.9	296.667	314.9	504.102
315	293.376	315	503.483
315.1	293.989	315.1	503.813
315.2	294.513	315.2	500.275
315.3	294.826	315.3	500.955
315.4	295.584	315.4	498.597
315.5	293.165	315.5	498.763
315.6	294.165	315.6	497.753
315.7	295.577	315.7	496.176
315.8	294.443	315.8	494.648
315.9	296.015	315.9	494.296
316	296.824	316	494.532
316.1	294.607	316.1	493.975
316.2	296.899	316.2	492.267
316.3	297.49	316.3	487.515
316.4	299.093	316.4	488.066
316.5	296.667	316.5	487.597
316.6	297.279	316.6	486.147
316.7	297.834	316.7	484.934
316.8	299.068	316.8	483.548
316.9	299.755	316.9	484.465
317	298.01	317	481.346
317.1	300.638	317.1	482.247
317.2	300.409	317.2	479.563
317.3	301.891	317.3	480.809
317.4	302.164	317.4	479.462
317.5	300.776	317.5	477.712
317.6	302.824	317.6	476.646
317.7	303.314	317.7	474.808
317.8	299.684	317.8	476.617
317.9	302.268	317.9	475.447
318	300.322	318	472.428
318.1	304.024	318.1	470.237
318.2	302.22	318.2	471.86
318.3	301.371	318.3	468.63
318.4	301.631	318.4	468.999
318.5	303.223	318.5	469.114
318.6	300.604	318.6	467.998
318.7	302.152	318.7	467.847
318.8	301.557	318.8	467.352
318.9	303.411	318.9	465.739
319	304.482	319	466.458
319.1	301.446	319.1	465.469
319.2	302.822	319.2	464.765
319.3	304.566	319.3	467.396
319.4	302.308	319.4	466.666
319.5	302.788	319.5	470.315
319.6	304.584	319.6	471.275
319.7	302.353	319.7	475.469
319.8	301.699	319.8	480.308
319.9	302.095	319.9	482.39
320	303.768	320	486.783
320.1	303.178	320.1	497.365
320.2	301.321	320.2	505.571
320.3	303.585	320.3	511.828
320.4	302.748	320.4	517.442
320.5	303.846	320.5	524.814
320.6	304.995	320.6	535.736
320.7	306.522	320.7	541.23
320.8	304.988	320.8	549.555
320.9	304.444	320.9	556.868
321	302.749	321	562.533
321.1	305.496	321.1	569.789
321.2	305.388	321.2	567.981
321.3	305.49	321.3	576.653
321.4	303.183	321.4	574.412
321.5	306.133	321.5	576.787
321.6	302.533	321.6	576.429
321.7	302.925	321.7	575.089
321.8	305.891	321.8	575.552
321.9	304.366	321.9	577.033
322	304.829	322	573.66
322.1	306.517	322.1	575.486
322.2	305.672	322.2	570.487
322.3	303.969	322.3	572.348
322.4	305.105	322.4	568.003
322.5	304.871	322.5	566.275
322.6	304.481	322.6	562.876
322.7	305.652	322.7	561.655
322.8	305.998	322.8	561.527
322.9	305.893	322.9	561.259
323	305.737	323	556.434
323.1	306.466	323.1	555.759
323.2	305.854	323.2	556.27
323.3	305.751	323.3	551.37
323.4	306.693	323.4	552.325
323.5	303.644	323.5	547.227
323.6	305.26	323.6	546.098
323.7	302.548	323.7	545.283
323.8	306.127	323.8	545.01
323.9	303.516	323.9	540.969
324	306.125	324	541.729
324.1	305.969	324.1	537.588
324.2	307.592	324.2	540.519
324.3	307.447	324.3	534.876
324.4	307.891	324.4	536.38
324.5	308.161	324.5	530.664
324.6	309.02	324.6	528.579
324.7	306.09	324.7	528.163
324.8	309.506	324.8	530.576
324.9	308.454	324.9	525.658
325	311.177	325	523.256
325.1	311.659	325.1	523.932
325.2	310.873	325.2	518.366
325.3	311.015	325.3	517.179
325.4	310.02	325.4	515.035
325.5	310.804	325.5	516.826
325.6	311.284	325.6	516.768
325.7	314.029	325.7	512.053
325.8	314.078	325.8	512.081
325.9	313.723	325.9	511.969
326	314.593	326	508.006
326.1	314.762	326.1	507.519
326.2	316.091	326.2	506.558
326.3	315.767	326.3	505.659
326.4	314.591	326.4	503.206
326.5	315.421	326.5	502.982
326.6	316.198	326.6	502.386
326.7	315.676	326.7	499.995
326.8	315.215	326.8	499.296
326.9	316.495	326.9	498.115
327	318.994	327	496.861
327.1	316.694	327.1	496.532
327.2	315.821	327.2	494.702
327.3	317.732	327.3	492.322
327.4	319.126	327.4	494.702
327.5	319.015	327.5	489.963
327.6	320.395	327.6	492.662
327.7	318.848	327.7	487.885
327.8	318.894	327.8	490.644
327.9	320.188	327.9	485.968
328	317.326	328	483.918
328.1	322.398	328.1	484.76
328.2	320.747	328.2	485.41
328.3	321.709	328.3	483.901
328.4	321.744	328.4	481.525
328.5	321.799	328.5	480.783
328.6	321.813	328.6	479.047
328.7	323.559	328.7	480.652
328.8	322.101	328.8	480.128
328.9	324.523	328.9	480.339
329	322.223	329	476.184
329.1	323.321	329.1	476.543
329.2	326.995	329.2	476.136
329.3	324.421	329.3	474.909
329.4	324.923	329.4	475.797
329.5	323.39	329.5	472.305
329.6	327.262	329.6	472.277
329.7	324.85	329.7	471.769
329.8	324.229	329.8	472.521
329.9	324.222	329.9	472.561
330	324.705	330	467.407
330.1	326.664	330.1	467.173
330.2	323.981	330.2	467.701
330.3	323.912	330.3	467.796
330.4	324.54	330.4	466.25
330.5	325.814	330.5	467.167
330.6	326.98	330.6	467.991
330.7	325.612	330.7	467.167
330.8	327.575	330.8	467.387
330.9	328.285	330.9	471.182
331	328.269	331	471.774
331.1	328.035	331.1	477.533
331.2	328.401	331.2	486.071
331.3	327.981	331.3	489.231
331.4	328.15	331.4	491.851
331.5	329.42	331.5	501.8
331.6	329.893	331.6	511.102
331.7	329.756	331.7	518.224
331.8	330.015	331.8	533.227
331.9	328.986	331.9	545.849
332	329.528	332	555.21
332.1	328.555	332.1	572.422
332.2	330.805	332.2	580.053
332.3	330.745	332.3	591.727
332.4	331.284	332.4	594.715
332.5	330.935	332.5	602.912
332.6	331.434	332.6	604.578
332.7	330.759	332.7	610.981
332.8	331.681	332.8	610.971
332.9	329.133	332.9	611.248
333	330.894	333	606.792
333.1	330.412	333.1	609.333
333.2	328.875	333.2	605.589
333.3	328.752	333.3	600.271
333.4	330.688	333.4	601.551
333.5	329.876	333.5	599.398
333.6	329.871	333.6	595.72
333.7	330.814	333.7	591.528
333.8	330.592	333.8	587.861
333.9	329.177	333.9	588.464
334	330.368	334	585.059
334.1	330.098	334.1	583.678
334.2	331.124	334.2	577.406
334.3	331.17	334.3	572.225
334.4	330.113	334.4	571.047
334.5	330.066	334.5	570.241
334.6	330.219	334.6	566.425
334.7	329.427	334.7	564.409
334.8	328.537	334.8	562.483
334.9	328.984	334.9	557.255
335	326.866	335	557.679
335.1	328.938	335.1	555.949
335.2	327.775	335.2	551.239
335.3	329.538	335.3	546.816
335.4	327.818	335.4	546.963
335.5	327.398	335.5	545.221
335.6	331.584	335.6	542.736
335.7	331.925	335.7	540.461
335.8	329.532	335.8	537.109
335.9	332.998	335.9	534.329
336	330.227	336	533.857
336.1	332.33	336.1	532.688
336.2	334.278	336.2	529.991
336.3	333.686	336.3	529.406
336.4	334.263	336.4	526.707
336.5	334.857	336.5	524.982
336.6	335.463	336.6	523.333
336.7	334.495	336.7	520.172
336.8	335.777	336.8	520.417
336.9	335.921	336.9	516.078
337	337.264	337	513.987
337.1	338.796	337.1	514.556
337.2	338.656	337.2	511.71
337.3	340.581	337.3	511.621
337.4	340.714	337.4	507.721
337.5	339.837	337.5	505.579
337.6	340.572	337.6	505.748
337.7	341.774	337.7	505.22
337.8	342.768	337.8	502.295
337.9	343.633	337.9	502.924
338	342.504	338	497.892
338.1	345.09	338.1	500.247
338.2	344.483	338.2	497.752
338.3	343.786	338.3	498.143
338.4	348.426	338.4	495.431
338.5	345.684	338.5	492.12
338.6	347.18	338.6	490.987
338.7	347.807	338.7	490.693
338.8	348.823	338.8	490.627
338.9	349.801	338.9	488.29
339	350.692	339	489.659
339.1	350.752	339.1	487.914
339.2	350.921	339.2	488.069
339.3	350.251	339.3	484.404
339.4	350.454	339.4	484.399
339.5	352.776	339.5	484.904
339.6	351.655	339.6	480.647
339.7	352.687	339.7	480.449
339.8	351.812	339.8	481.042
339.9	354.611	339.9	480.171
340	354.132	340	479.197
340.1	353.79	340.1	476.735
340.2	354.447	340.2	477.988
340.3	354.092	340.3	478.484
340.4	353.775	340.4	473.955
340.5	354.349	340.5	474.275
340.6	353.59	340.6	472.015
340.7	354.428	340.7	474.766
340.8	354.768	340.8	473.357
340.9	355.649	340.9	469.778
341	354.874	341	470.007
341.1	354.471	341.1	466.931
341.2	356.365	341.2	469.112
341.3	356.598	341.3	466.43
341.4	356.597	341.4	467.287
341.5	355.366	341.5	467.348
341.6	357.711	341.6	466.141
341.7	356.283	341.7	467.356
341.8	357.421	341.8	466.969
341.9	356.448	341.9	463.672
342	355.644	342	465.218
342.1	356.014	342.1	463.696
342.2	356.414	342.2	466.617
342.3	358.297	342.3	467.177
342.4	357.212	342.4	470.292
342.5	357.173	342.5	479.697
342.6	356.935	342.6	481.538
342.7	356.914	342.7	491.765
342.8	355.952	342.8	499.965
342.9	354.055	342.9	509.828
343	357.313	343	521.802
343.1	355.953	343.1	544.987
343.2	355.534	343.2	567.161
343.3	355.748	343.3	586.69
343.4	355.522	343.4	613.503
343.5	354.69	343.5	632.207
343.6	356.705	343.6	653.037
343.7	355.713	343.7	661.675
343.8	354.37	343.8	668.965
343.9	355.14	343.9	673.518
344	355.476	344	676.833
344.1	356.179	344.1	677.617
344.2	354.158	344.2	675.91
344.3	352.003	344.3	673.71
344.4	354.115	344.4	666.826
344.5	353.721	344.5	662.139
344.6	353.683	344.6	657.743
344.7	353.113	344.7	652.775
344.8	352.398	344.8	642.291
344.9	352.237	344.9	640.033
345	352.25	345	637.65
345.1	353.193	345.1	632.611
345.2	352.823	345.2	626.658
345.3	352.862	345.3	622.447
345.4	353.206	345.4	618.798
345.5	352.439	345.5	612.16
345.6	351.014	345.6	611.021
345.7	353.548	345.7	606.149
345.8	354.126	345.8	601.598
345.9	353.7	345.9	596.057
346	353.033	346	592.148
346.1	351.201	346.1	589.26
346.2	351.484	346.2	585.792
346.3	350.597	346.3	584.121
346.4	353.077	346.4	578.844
346.5	352.468	346.5	575.498
346.6	351.23	346.6	573.53
346.7	352.622	346.7	571.959
346.8	352.023	346.8	566.969
346.9	349.916	346.9	564.589
347	354.622	347	564.154
347.1	354.106	347.1	558.501
347.2	352.443	347.2	554.93
347.3	352.541	347.3	553.543
347.4	354.682	347.4	552.204
347.5	353.668	347.5	549.102
347.6	356.891	347.6	543.399
347.7	356.897	347.7	542.681
347.8	358.812	347.8	544.242
347.9	357.634	347.9	539.506
348	358.199	348	538.454
348.1	359.285	348.1	534.665
348.2	359.824	348.2	530.886
348.3	361.118	348.3	533.909
348.4	363.148	348.4	528.949
348.5	363.178	348.5	525.866
348.6	362.748	348.6	524.927
348.7	364.259	348.7	523.678
348.8	364.768	348.8	521.009
348.9	364.801	348.9	520.112
349	365.902	349	516.351
349.1	366.574	349.1	512.705
349.2	367.731	349.2	513.629
349.3	368.479	349.3	512.668
349.4	370.553	349.4	510.782
349.5	369.464	349.5	507.863
349.6	370.325	349.6	506.891
349.7	372.226	349.7	504.767
349.8	373.487	349.8	505.732
349.9	372.124	349.9	502.577
350	375.099	350	501.26
350.1	374.344	350.1	498.298
350.2	374.84	350.2	499.106
350.3	374.922	350.3	497.096
350.4	375.788	350.4	495.418
350.5	377.496	350.5	492.783
350.6	376.364	350.6	492.951
350.7	376.206	350.7	490.671
350.8	378.292	350.8	489.776
350.9	377.143	350.9	488.277
351	377.232	351	486.489
351.1	379.464	351.1	485.19
351.2	377.66	351.2	487.167
351.3	378.33	351.3	485.173
351.4	379.863	351.4	484.059
351.5	379.477	351.5	481.403
351.6	378.998	351.6	481.756
351.7	380.278	351.7	479.084
351.8	380.262	351.8	477.104
351.9	379.524	351.9	476.866
352	379.027	352	476.621
352.1	378.795	352.1	474.374
352.2	380.077	352.2	469.959
352.3	381.685	352.3	470.795
352.4	380.778	352.4	473.393
352.5	379.699	352.5	467.602
352.6	379.567	352.6	467.699
352.7	379.923	352.7	468.345
352.8	380.964	352.8	464.446
352.9	377.473	352.9	466.323
353	379.336	353	463.286
353.1	378.116	353.1	463.594
353.2	379.459	353.2	460.375
353.3	379.479	353.3	459.373
353.4	378.123	353.4	459.511
353.5	379.034	353.5	460.527
353.6	379.505	353.6	462.533
353.7	379.325	353.7	465.318
353.8	377.888	353.8	470.699
353.9	377.28	353.9	476.628
354	378.32	354	485.644
354.1	378.232	354.1	492.832
354.2	377.556	354.2	499.059
354.3	375.909	354.3	513.135
354.4	375.452	354.4	538.594
354.5	376.572	354.5	566.445
354.6	376.862	354.6	603.902
354.7	374.831	354.7	637.967
354.8	373.663	354.8	666.948
354.9	375.883	354.9	684.738
355	375.479	355	688.946
355.1	374.579	355.1	693.991
355.2	374.441	355.2	691.093
355.3	371.512	355.3	679.354
355.4	372.376	355.4	679.708
355.5	372.834	355.5	670.039
355.6	371.493	355.6	667.366
355.7	372.341	355.7	659.195
355.8	370.388	355.8	654.255
355.9	371.684	355.9	646.453
356	372.999	356	639.377
356.1	369.035	356.1	631.25
356.2	367.902	356.2	625.913
356.3	369.149	356.3	620.123
356.4	368.602	356.4	615.014
356.5	368.693	356.5	612.726
356.6	368.712	356.6	604.584
356.7	367.668	356.7	603.354
356.8	368.647	356.8	596.584
356.9	370.134	356.9	593.24
357	370.247	357	585.6
357.1	369.533	357.1	584.781
357.2	369.229	357.2	580.288
357.3	366.882	357.3	573.84
357.4	368.924	357.4	572.433
357.5	366.948	357.5	569.253
357.6	370.122	357.6	563.859
357.7	368.334	357.7	560.474
357.8	366.133	357.8	558.817
357.9	365.766	357.9	555.413
358	366.032	358	554.558
358.1	368.25	358.1	548.629
358.2	369.41	358.2	546.326
358.3	368.458	358.3	540.771
358.4	368.359	358.4	541.504
358.5	368.956	358.5	534.956
358.6	371.994	358.6	535.209
358.7	373.569	358.7	532.445
358.8	371.23	358.8	531.52
358.9	374.054	358.9	527.809
359	376.384	359	525.246
359.1	376.16	359.1	525.996
359.2	379.633	359.2	522.784
359.3	378.926	359.3	519.27
359.4	383.008	359.4	517.54
359.5	382.449	359.5	516.819
359.6	382.31	359.6	510.988
359.7	383.943	359.7	516.279
359.8	383.693	359.8	511.96
359.9	386.725	359.9	508.532
360	385.677	360	508.316
360.1	388.172	360.1	504.208
360.2	389.061	360.2	504.39
360.3	390.15	360.3	501.049
360.4	391.836	360.4	500.531
360.5	394.624	360.5	499.897
360.6	394.267	360.6	497.702
360.7	396.11	360.7	495.204
360.8	394.415	360.8	493.708
360.9	398.076	360.9	494.207
361	398.166	361	491.957
361.1	398.406	361.1	489.02
361.2	399.534	361.2	488.88
361.3	397.721	361.3	488.255
361.4	399.677	361.4	485.67
361.5	401.171	361.5	483.312
361.6	401.158	361.6	488.067
361.7	399.357	361.7	483.677
361.8	401.555	361.8	483.468
361.9	400.843	361.9	483.416
362	400.776	362	479.842
362.1	400.651	362.1	479.582
362.2	400.668	362.2	478.179
362.3	401.02	362.3	473.083
362.4	400.996	362.4	472.765
362.5	400.745	362.5	476.247
362.6	401.098	362.6	471.631
362.7	400.239	362.7	472.904
362.8	401.641	362.8	468.754
362.9	401.181	362.9	471.021
363	400.95	363	467.923
363.1	401.611	363.1	466.839
363.2	401.421	363.2	465.51
363.3	399.532	363.3	464.139
363.4	399.864	363.4	462.642
363.5	401.883	363.5	461.368
363.6	398.757	363.6	462.027
363.7	399.378	363.7	461.124
363.8	397.403	363.8	460.352
363.9	398.214	363.9	459.728
364	397.483	364	455.407
364.1	396.602	364.1	456.937
364.2	396.04	364.2	455.022
364.3	396.923	364.3	455.92
364.4	397.288	364.4	451.408
364.5	398.47	364.5	452.078
364.6	394.087	364.6	452.613
364.7	395.618	364.7	451.267
364.8	395.576	364.8	453.786
364.9	395.375	364.9	449.881
365	394.408	365	455.847
365.1	393.431	365.1	463.171
365.2	393.656	365.2	471.927
365.3	394.475	365.3	477.572
365.4	392.278	365.4	484.199
365.5	391.598	365.5	493.634
365.6	391.079	365.6	506.043
365.7	390.649	365.7	528.69
365.8	390.896	365.8	570.719
365.9	389.79	365.9	612.865
366	388.625	366	689.666
366.1	387.655	366.1	731.637
366.2	389.349	366.2	763.27
366.3	385.938	366.3	769.487
366.4	387.32	366.4	767.8
366.5	385.474	366.5	763.091
366.6	384.56	366.6	750.808
366.7	386.867	366.7	742.523
366.8	384.225	366.8	733.624
366.9	384.703	366.9	731.442
367	385.334	367	706.746
367.1	384.201	367.1	696.724
367.2	384.146	367.2	682.747
367.3	383.665	367.3	671.669
367.4	383.259	367.4	668.447
367.5	381.848	367.5	659.42
367.6	382.191	367.6	655.34
367.7	381.216	367.7	643.172
367.8	379.934	367.8	638.817
367.9	381.263	367.9	631.553
368	380.848	368	623.491
368.1	380.828	368.1	622.258
368.2	379.392	368.2	614.843
368.3	379.709	368.3	605.657
368.4	379.863	368.4	602.497
368.5	380.806	368.5	599.297
368.6	381.011	368.6	594.1
368.7	382.126	368.7	587.464
368.8	382.632	368.8	584.673
368.9	382.218	368.9	577.97
369	381.522	369	575.861
369.1	382.172	369.1	573.303
369.2	378.929	369.2	570.356
369.3	380.92	369.3	565.788
369.4	381.136	369.4	562.236
369.5	382.78	369.5	559.156
369.6	383.445	369.6	559.282
369.7	385.043	369.7	555.105
369.8	384.082	369.8	551.494
369.9	387.258	369.9	547.893
370	387.018	370	544.806
370.1	391.004	370.1	543.816
370.2	391.322	370.2	541.365
370.3	394.088	370.3	536.545
370.4	397.311	370.4	537.517
370.5	398.747	370.5	533.091
370.6	399.297	370.6	532.241
370.7	402.996	370.7	528.815
370.8	400.626	370.8	528.796
370.9	407.444	370.9	525.111
371	407.698	371	525.474
371.1	410.452	371.1	522.968
371.2	410.795	371.2	518.412
371.3	413.448	371.3	517.614
371.4	414.542	371.4	513.726
371.5	415.063	371.5	511.373
371.6	418.07	371.6	509.675
371.7	418.014	371.7	509.521
371.8	420.383	371.8	506.372
371.9	420.038	371.9	507.39
372	422.966	372	503.139
372.1	423.267	372.1	500.151
372.2	423.386	372.2	499.059
372.3	426.542	372.3	495.773
372.4	426.055	372.4	495.79
372.5	427.601	372.5	491.775
372.6	425.006	372.6	490.15
372.7	427.07	372.7	488.828
372.8	427.835	372.8	487.521
372.9	428.317	372.9	483.012
373	428.522	373	484.923
373.1	427.934	373.1	480.855
373.2	428.35	373.2	479.718
373.3	427.785	373.3	477.687
373.4	428.021	373.4	478.556
373.5	426.963	373.5	475.179
373.6	429.085	373.6	472.436
373.7	426.292	373.7	472.95
373.8	427.545	373.8	469.044
373.9	426.89	373.9	464.6
374	426.617	374	465.655
374.1	426.209	374.1	465.057
374.2	426.351	374.2	465.285
374.3	425.019	374.3	461.003
374.4	425.476	374.4	461.651
374.5	422.9	374.5	462.805
374.6	425.445	374.6	458.559
374.7	424.3	374.7	456.952
374.8	423.666	374.8	456.377
374.9	421.938	374.9	455.93
375	421.098	375	453.535
375.1	420.797	375.1	454.91
375.2	421.529	375.2	451.403
375.3	419.051	375.3	451.682
375.4	419.282	375.4	450.902
375.5	418.468	375.5	448.935
375.6	417.292	375.6	448.028
375.7	414.81	375.7	447.675
375.8	416.45	375.8	446.943
375.9	416.471	375.9	445.979
376	413.398	376	442.512
376.1	413.997	376.1	444.899
376.2	414.556	376.2	444.326
376.3	412.429	376.3	444.721
376.4	411.73	376.4	447.419
376.5	410.294	376.5	450.325
376.6	411.361	376.6	459.473
376.7	409.417	376.7	470.019
376.8	409.595	376.8	480.881
376.9	407.464	376.9	494.984
377	407.741	377	517.041
377.1	406.922	377.1	539.452
377.2	404.024	377.2	587.76
377.3	406.08	377.3	631.88
377.4	405.453	377.4	738.903
377.5	403.793	377.5	764.518
377.6	405.834	377.6	792.973
377.7	403.105	377.7	790.447
377.8	403.216	377.8	809.728
377.9	401.602	377.9	804.759
378	400.92	378	806.09
378.1	401.031	378.1	788.289
378.2	401.715	378.2	758.835
378.3	401.871	378.3	751.731
378.4	401.965	378.4	728.035
378.5	400.919	378.5	717.389
378.6	399.881	378.6	698.596
378.7	400.104	378.7	692.78
378.8	397.889	378.8	674.422
378.9	396.303	378.9	667.263
379	397.524	379	662.201
379.1	396.225	379.1	653.666
379.2	396.014	379.2	649.648
379.3	395.92	379.3	639.174
379.4	394.727	379.4	628.799
379.5	394.263	379.5	622.716
379.6	394.021	379.6	616.927
379.7	393.169	379.7	613.065
379.8	395.107	379.8	605.593
379.9	395.282	379.9	600.171
380	398.563	380	593.963
380.1	396.951	380.1	590.764
380.2	396.894	380.2	585.34
380.3	396.843	380.3	581.244
380.4	395.932	380.4	578.168
380.5	394.674	380.5	572.55
380.6	397.045	380.6	568.712
380.7	396.506	380.7	563.64
380.8	398.06	380.8	560.472
380.9	400.38	380.9	557.927
381	403.049	381	557.272
381.1	407.69	381.1	553.716
381.2	405.698	381.2	547.234
381.3	409.515	381.3	544.576
381.4	412.444	381.4	543.104
381.5	414.69	381.5	537.614
381.6	420.742	381.6	538.1
381.7	424.85	381.7	535.377
381.8	429.024	381.8	532.583
381.9	431.61	381.9	528.725
382	434.278	382	526.344
382.1	437.657	382.1	524.925
382.2	440.742	382.2	522.28
382.3	442.845	382.3	521.401
382.4	445.418	382.4	516.942
382.5	444.795	382.5	517.702
382.6	450.352	382.6	515.155
382.7	451.157	382.7	510.427
382.8	453.636	382.8	508.216
382.9	452.48	382.9	508.49
383	454.05	383	506.872
383.1	454.578	383.1	503.196
383.2	457.342	383.2	502.554
383.3	455.993	383.3	500.751
383.4	455.859	383.4	497.61
383.5	455.373	383.5	494.42
383.6	457.022	383.6	496.696
383.7	458.557	383.7	492.671
383.8	457.693	383.8	494.635
383.9	456.801	383.9	488.92
384	456.076	384	488.528
384.1	457.811	384.1	490.041
384.2	456.302	384.2	486.497
384.3	457.166	384.3	486.951
384.4	455.354	384.4	485.152
384.5	456.591	384.5	486.849
384.6	456.102	384.6	482.37
384.7	454.481	384.7	481.265
384.8	454.9	384.8	480.691
384.9	455.129	384.9	480.794
385	454.609	385	479.762
385.1	454.523	385.1	480.424
385.2	452.933	385.2	478.3
385.3	451.957	385.3	476.643
385.4	451.707	385.4	477.518
385.5	450.567	385.5	475.575
385.6	449.858	385.6	476.082
385.7	449.122	385.7	475.807
385.8	447.206	385.8	473.915
385.9	445.771	385.9	471.396
386	445.681	386	469.653
386.1	446.02	386.1	475.018
386.2	444.674	386.2	469.398
386.3	442.925	386.3	471.417
386.4	442.634	386.4	467.741
386.5	442.475	386.5	468.054
386.6	442.226	386.6	466.541
386.7	440.43	386.7	465.547
386.8	437.525	386.8	466.16
386.9	437.303	386.9	465.238
387	435.815	387	464.571
387.1	434.785	387.1	461.512
387.2	433.311	387.2	461.993
387.3	434.315	387.3	461.307
387.4	433.239	387.4	461.803
387.5	431.659	387.5	461.503
387.6	430.696	387.6	464.564
387.7	430.633	387.7	464.204
387.8	428.742	387.8	464.425
387.9	429.187	387.9	472.477
388	427.753	388	475.665
388.1	425.266	388.1	487.937
388.2	425.182	388.2	497.586
388.3	424.141	388.3	525.461
388.4	423.202	388.4	571.119
388.5	422.721	388.5	639.775
388.6	422.431	388.6	797.463
388.7	421.208	388.7	917.531
388.8	420.72	388.8	938.622
388.9	420.049	388.9	1000.21
389	420.456	389	1023.91
389.1	419.146	389.1	1026.91
389.2	416.007	389.2	1043.63
389.3	416.278	389.3	980.472
389.4	416.18	389.4	941.883
389.5	412.95	389.5	893.507
389.6	413.34	389.6	856.598
389.7	412.049	389.7	827.979
389.8	410.441	389.8	800.864
389.9	411.03	389.9	778.899
390	408.957	390	761.816
390.1	409.739	390.1	751.261
390.2	408.747	390.2	735.518
390.3	408.223	390.3	724.791
390.4	407.041	390.4	714.754
390.5	405.57	390.5	697.762
390.6	407.233	390.6	687.882
390.7	405.769	390.7	678.653
390.8	405.789	390.8	668.712
390.9	404.807	390.9	658.464
391	406.031	391	651.921
391.1	406.088	391.1	642.87
391.2	408.036	391.2	636.969
391.3	406.799	391.3	628.4
391.4	407.814	391.4	622.612
391.5	411.429	391.5	616.619
391.6	409.376	391.6	610.029
391.7	409.905	391.7	602.229
391.8	410.835	391.8	595.379
391.9	413.584	391.9	592.412
392	412.431	392	588.838
392.1	415.432	392.1	582.316
392.2	418.587	392.2	576.124
392.3	422.446	392.3	575.097
392.4	425.323	392.4	568.547
392.5	431.309	392.5	565.57
392.6	432.736	392.6	563.495
392.7	440.999	392.7	558.654
392.8	448.647	392.8	557.047
392.9	454.884	392.9	555.496
393	461.319	393	552.818
393.1	464.103	393.1	549.388
393.2	470.999	393.2	543.341
393.3	475.322	393.3	541.228
393.4	479.407	393.4	539.703
393.5	483.818	393.5	537.477
393.6	485.914	393.6	533.677
393.7	490.366	393.7	533.907
393.8	494.442	393.8	529.363
393.9	495.249	393.9	527.034
394	494.151	394	524.73
394.1	496.775	394.1	524.989
394.2	497.879	394.2	522.622
394.3	498.081	394.3	519.82
394.4	497.306	394.4	518.796
394.5	497.92	394.5	515.324
394.6	497.314	394.6	512.115
394.7	497.835	394.7	513.568
394.8	495.937	394.8	514.247
394.9	497.736	394.9	510.267
395	494.059	395	508.575
395.1	495.664	395.1	506.119
395.2	492.852	395.2	505.348
395.3	492.796	395.3	503.1
395.4	493.029	395.4	504.928
395.5	492.149	395.5	503.616
395.6	487.579	395.6	500.204
395.7	488.523	395.7	498.956
395.8	486.982	395.8	501.185
395.9	486.461	395.9	498.935
396	483.302	396	498.482
396.1	482.521	396.1	496.528
396.2	479.798	396.2	495.645
396.3	481.082	396.3	496.055
396.4	479.133	396.4	492.103
396.5	475.037	396.5	490.257
396.6	475.876	396.6	489.369
396.7	474.896	396.7	489.242
396.8	473.237	396.8	489.508
396.9	472.637	396.9	487.751
397	469.652	397	487.242
397.1	469.424	397.1	485.59
397.2	467.578	397.2	486.258
397.3	463.925	397.3	483.258
397.4	464.496	397.4	484.524
397.5	463.822	397.5	482.91
397.6	461.697	397.6	482.365
397.7	459.51	397.7	481.281
397.8	458.682	397.8	478.926
397.9	458.554	397.9	478.826
398	456.14	398	478.154
398.1	455.235	398.1	478.412
398.2	452.308	398.2	475.006
398.3	451.495	398.3	474.825
398.4	451.082	398.4	472.945
398.5	449.496	398.5	475.313
398.6	448.235	398.6	472.757
398.7	446.5	398.7	468.11
398.8	446.046	398.8	468.855
398.9	444.573	398.9	466.563
399	443.223	399	467.975
399.1	439.759	399.1	469.587
399.2	440.858	399.2	469.293
399.3	442.009	399.3	474.538
399.4	438.364	399.4	479.293
399.5	437.773	399.5	489.489
399.6	434.636	399.6	496.464
399.7	433.713	399.7	517
[truncated: 7,142 more rows]

## Sheet: Figure 4d
First scan		Second scan
Time (ms)	Temperature (°C)	Time (ms)	Temperature (°C)
100.1	20.8116	100.1	21.1792
100.2	13.7734	100.2	20.6873
100.3	21.5914	100.3	20.9044
100.4	19.5249	100.4	18.9786
100.5	21.3414	100.5	18.1773
100.6	23.2887	100.6	19.4843
100.7	27.6828	100.7	21.188
100.8	17.5564	100.8	18.3493
100.9	21.2695	100.9	20.8233
101	26.5233	101	21.6568
101.1	19.2912	101.1	22.14
101.2	17.6987	101.2	20.8028
101.3	14.0384	101.3	18.4386
101.4	21.3606	101.4	19.8529
101.5	13.6408	101.5	19.6343
101.6	25.677	101.6	20.2053
101.7	21.7166	101.7	17.9426
101.8	17.8422	101.8	18.7894
101.9	18.4815	101.9	21.6705
102	19.4539	102	20.9615
102.1	13.0562	102.1	19.4401
102.2	15.5331	102.2	22.1107
102.3	18.9474	102.3	20.1903
102.4	15.3161	102.4	21.1352
102.5	19.6104	102.5	19.2372
102.6	17.8639	102.6	20.4832
102.7	16.1523	102.7	20.2166
102.8	15.5163	102.8	19.564
102.9	15.9681	102.9	21.5888
103	21.786	103	22.7085
103.1	24.4997	103.1	20.8977
103.2	17.567	103.2	18.8117
103.3	23.3142	103.3	19.1145
103.4	20.0211	103.4	21.1027
103.5	19.4716	103.5	20.4306
103.6	13.3308	103.6	23.0259
103.7	17.8336	103.7	22.8282
103.8	19.5533	103.8	19.1983
103.9	17.1773	103.9	20.0701
104	19.0459	104	21.3603
104.1	15.3249	104.1	20.0394
104.2	23.6336	104.2	19.6981
104.3	16.9709	104.3	21.3709
104.4	22.51	104.4	20.0328
104.5	16.9812	104.5	20.7964
104.6	18.9956	104.6	22.116
104.7	22.0032	104.7	21.8493
104.8	19.7577	104.8	22.1886
104.9	22.7667	104.9	22.5478
105	18.434	105	18.8228
105.1	19.5716	105.1	22.0886
105.2	21.5459	105.2	14.7695
105.3	23.2012	105.3	24.5001
105.4	23.152	105.4	23.9373
105.5	24.2296	105.5	20.1868
105.6	17.2828	105.6	21.0374
105.7	19.6957	105.7	19.0633
105.8	15.6754	105.8	17.2749
105.9	17.3109	105.9	22.1
106	22.862	106	22.7885
106.1	19.153	106.1	23.6094
106.2	20.1852	106.2	19.7683
106.3	20.0231	106.3	20.2283
106.4	12.7741	106.4	19.9371
106.5	15.3634	106.5	23.5382
106.6	24.3117	106.6	19.9193
106.7	19.9574	106.7	24.8026
106.8	21.9706	106.8	23.0014
106.9	15.7484	106.9	19.0381
107	15.0526	107	19.5652
107.1	20.9087	107.1	23.1793
107.2	16.4589	107.2	21.8697
107.3	19.2528	107.3	19.1953
107.4	21.2817	107.4	21.1822
107.5	23.9824	107.5	21.6711
107.6	18.0968	107.6	20.9785
107.7	22.4541	107.7	20.5629
107.8	16.1658	107.8	19.8881
107.9	16.9039	107.9	19.9621
108	22.0713	108	19.7601
108.1	14.5411	108.1	18.5837
108.2	16.0262	108.2	16.3373
108.3	19.7908	108.3	20.733
108.4	20.1708	108.4	16.7105
108.5	16.5351	108.5	20.3034
108.6	23.9047	108.6	20.7512
108.7	22.3623	108.7	21.1246
108.8	19.4634	108.8	21.3968
108.9	21.3789	108.9	15.4607
109	19.7239	109	19.2084
109.1	16.6458	109.1	20.6363
109.2	21.7199	109.2	21.4749
109.3	20.8235	109.3	21.578
109.4	19.2085	109.4	18.0391
109.5	24.2915	109.5	20.276
109.6	14.0403	109.6	20.3193
109.7	19.8274	109.7	20.3288
109.8	20.7035	109.8	25.0267
109.9	23.3172	109.9	19.4946
110	15.7187	110	16.1511
110.1	25.9727	110.1	24.4538
110.2	20.184	110.2	21.2592
110.3	19.8042	110.3	21.5501
110.4	17.942	110.4	20.0448
110.5	15.7945	110.5	18.4184
110.6	14.5323	110.6	19.5597
110.7	16.6668	110.7	20.3857
110.8	19.1844	110.8	19.663
110.9	22.7419	110.9	17.8739
111	18.2908	111	19.7885
111.1	17.615	111.1	19.6521
111.2	13.8598	111.2	18.6307
111.3	19.9328	111.3	18.442
111.4	15.9607	111.4	19.2065
111.5	25.139	111.5	21.1877
111.6	13.1798	111.6	19.1761
111.7	15.1528	111.7	19.2982
111.8	21.9676	111.8	22.2084
111.9	17.6109	111.9	17.9764
112	18.7403	112	20.0765
112.1	18.5062	112.1	21.5597
112.2	19.2544	112.2	17.0889
112.3	17.2993	112.3	16.5458
112.4	28.144	112.4	19.4791
112.5	20.1482	112.5	21.45
112.6	23.5219	112.6	20.7259
112.7	14.8268	112.7	18.4995
112.8	20.3466	112.8	18.1516
112.9	17.5798	112.9	22.0125
113	14.9619	113	21.0598
113.1	10.686	113.1	20.7311
113.2	24.7499	113.2	16.1745
113.3	15.9321	113.3	21.1055
113.4	17.6084	113.4	21.8753
113.5	18.1473	113.5	18.9443
113.6	24.1879	113.6	21.7834
113.7	13.5918	113.7	18.5665
113.8	19.3652	113.8	21.9199
113.9	20.8877	113.9	21.551
114	24.2042	114	22.3193
114.1	19.3825	114.1	18.6112
114.2	22.1472	114.2	19.78
114.3	24.4027	114.3	19.2401
114.4	18.797	114.4	23.9945
114.5	19.2891	114.5	19.7172
114.6	19.7553	114.6	22.1052
114.7	15.6997	114.7	25.6821
114.8	21.2521	114.8	19.6564
114.9	12.033	114.9	20.5258
115	19.6201	115	16.0593
115.1	24.2523	115.1	22.7694
115.2	19.353	115.2	21.3659
115.3	15.5405	115.3	17.8637
115.4	15.5718	115.4	22.0292
115.5	21.5446	115.5	24.423
115.6	22.7851	115.6	18.714
115.7	24.2966	115.7	24.0222
115.8	19.4844	115.8	20.3154
115.9	13.3401	115.9	22.0723
116	16.3398	116	18.6867
116.1	21.0321	116.1	22.0659
116.2	21.9486	116.2	19.3248
116.3	16.1212	116.3	18.8835
116.4	11.9479	116.4	21.4433
116.5	21.452	116.5	20.5382
116.6	17.7039	116.6	21.0963
116.7	28.233	116.7	19.769
116.8	21.1846	116.8	20.4533
116.9	19.2409	116.9	21.7703
117	21.748	117	19.3265
117.1	24.3784	117.1	21.1463
117.2	17.4396	117.2	20.0303
117.3	19.2448	117.3	19.0179
117.4	25.2679	117.4	20.3838
117.5	17.3604	117.5	21.4971
117.6	22.8947	117.6	21.1806
117.7	23.9316	117.7	17.7821
117.8	17.7381	117.8	17.6247
117.9	21.0006	117.9	15.4434
118	19.3379	118	19.7164
118.1	17.068	118.1	19.8895
118.2	18.674	118.2	18.9434
118.3	21.7316	118.3	24.2753
118.4	23.0004	118.4	20.1525
118.5	18.1031	118.5	22.5027
118.6	15.8223	118.6	19.5288
118.7	22.4025	118.7	22.478
118.8	23.5273	118.8	21.4936
118.9	23.279	118.9	20.7464
119	21.8089	119	18.974
119.1	20.8027	119.1	19.4864
119.2	29.7445	119.2	17.3065
119.3	12.2569	119.3	17.5805
119.4	20.2882	119.4	21.2553
119.5	23.9092	119.5	21.0509
119.6	26.9491	119.6	22.613
119.7	24.8255	119.7	17.5992
119.8	23.6306	119.8	16.9952
119.9	19.1948	119.9	23.5067
120	15.6533	120	20.9921
120.1	18.8136	120.1	21.1029
120.2	14.6952	120.2	22.6077
120.3	18.321	120.3	17.7793
120.4	18.1223	120.4	20.4196
120.5	19.1912	120.5	17.3161
120.6	19.5608	120.6	21.6963
120.7	18.5429	120.7	24.1451
120.8	16.1068	120.8	18.4998
120.9	18.6881	120.9	16.0253
121	16.8498	121	20.3815
121.1	23.8546	121.1	23.0622
121.2	21.6465	121.2	19.7447
121.3	20.7021	121.3	17.7961
121.4	21.799	121.4	21.5463
121.5	17.4447	121.5	20.8344
121.6	25.5952	121.6	19.9902
121.7	21.7371	121.7	21.0411
121.8	21.7528	121.8	20.9023
121.9	17.5551	121.9	21.5305
122	17.3758	122	21.4565
122.1	21.3142	122.1	20.6227
122.2	11.0508	122.2	22.3304
122.3	17.9078	122.3	18.5615
122.4	18.5126	122.4	23.97
122.5	14.507	122.5	20.674
122.6	14.9084	122.6	21.8053
122.7	14.2032	122.7	24.8158
122.8	20.8458	122.8	18.7629
122.9	19.2221	122.9	19.2111
123	19.988	123	23.2403
123.1	22.2101	123.1	24.678
123.2	19.1567	123.2	18.7228
123.3	20.4383	123.3	21.1171
123.4	16.8756	123.4	22.1864
123.5	16.2396	123.5	23.4481
123.6	19.1901	123.6	19.2701
123.7	12.2422	123.7	24.7086
123.8	13.1084	123.8	24.0351
123.9	9.61957	123.9	21.3285
124	21.3105	124	20.7064
124.1	15.209	124.1	24.3372
124.2	23.346	124.2	24.8096
124.3	13.7555	124.3	19.4974
124.4	21.9832	124.4	25.7656
124.5	16.2039	124.5	22.0916
124.6	21.4019	124.6	26.4447
124.7	12.8423	124.7	24.1829
124.8	19.8303	124.8	24.2812
124.9	15.3852	124.9	19.6318
125	14.3067	125	19.493
125.1	17.8261	125.1	24.9548
125.2	17.2592	125.2	23.2429
125.3	23.5736	125.3	20.2418
125.4	20.4869	125.4	24.1755
125.5	17.186	125.5	22.9088
125.6	16.555	125.6	22.4723
125.7	17.267	125.7	26.047
125.8	17.9006	125.8	19.7227
125.9	18.6626	125.9	26.1857
126	15.9374	126	28.6482
126.1	16.4212	126.1	20.7554
126.2	18.4389	126.2	27.1737
126.3	21.9484	126.3	20.1994
126.4	18.5875	126.4	21.212
126.5	26.1364	126.5	24.607
126.6	21.3883	126.6	23.5819
126.7	20.6122	126.7	20.7562
126.8	22.3441	126.8	21.5365
126.9	18.4153	126.9	23.6614
127	20.4701	127	20.0668
127.1	20.1225	127.1	24.3544
127.2	17.4117	127.2	17.9569
127.3	22.2722	127.3	18.4504
127.4	18.5201	127.4	20.7086
127.5	21.7507	127.5	24.8401
127.6	21.9701	127.6	27.1297
127.7	19.4064	127.7	24.3608
127.8	17.4032	127.8	31.7532
127.9	22.3535	127.9	25.3296
128	14.6637	128	22.1097
128.1	17.6844	128.1	16.9555
128.2	21.2251	128.2	18.9822
128.3	23.6716	128.3	20.2676
128.4	20.1736	128.4	21.2586
128.5	18.9236	128.5	19.2915
128.6	19.7225	128.6	21.8266
128.7	22.664	128.7	22.2129
128.8	23.2652	128.8	21.4959
128.9	21.579	128.9	20.6099
129	22.2227	129	21.7003
129.1	20.9466	129.1	22.6442
129.2	10.8134	129.2	24.1292
129.3	20.8107	129.3	24.4613
129.4	16.877	129.4	26.9317
129.5	13.937	129.5	27.5512
129.6	15.9472	129.6	22.4488
129.7	17.8808	129.7	18.7606
129.8	24.1675	129.8	23.6774
129.9	18.6745	129.9	21.5372
130	21.036	130	27.5534
130.1	18.1028	130.1	26.3665
130.2	16.6125	130.2	30.5781
130.3	24.6253	130.3	31.9983
130.4	19.2926	130.4	30.719
130.5	17.5583	130.5	29.1966
130.6	23.5291	130.6	29.4904
130.7	17.7022	130.7	31.7861
130.8	22.5298	130.8	38.0569
130.9	20.3588	130.9	35.7084
131	20.6578	131	36.0151
131.1	17.1669	131.1	37.8562
131.2	17.4164	131.2	42.6483
131.3	23.4151	131.3	36.6208
131.4	19.8787	131.4	47.1165
131.5	21.9608	131.5	52.7282
131.6	22.4889	131.6	53.4306
131.7	21.6604	131.7	52.412
131.8	19.6172	131.8	55.119
131.9	21.6066	131.9	49.3864
132	22.9079	132	52.4223
132.1	18.3337	132.1	54.2914
132.2	24.053	132.2	50.5778
132.3	11.7435	132.3	52.2234
132.4	21.6576	132.4	45.3008
132.5	20.2659	132.5	42.1466
132.6	20.8117	132.6	45.1615
132.7	19.0664	132.7	41.9979
132.8	22.5626	132.8	47.9809
132.9	22.8775	132.9	47.4037
133	18.8393	133	51.556
133.1	22.3318	133.1	59.9167
133.2	20.9157	133.2	53.8376
133.3	17.4715	133.3	59.7087
133.4	24.1551	133.4	59.3081
133.5	19.4895	133.5	59.0138
133.6	22.419	133.6	55.2231
133.7	21.4977	133.7	61.3131
133.8	16.67	133.8	59.5986
133.9	15.7199	133.9	61.3396
134	24.1802	134	61.508
134.1	19.5036	134.1	60.5372
134.2	18.1054	134.2	62.4297
134.3	18.8868	134.3	64.3131
134.4	24.5737	134.4	65.38
134.5	23.7337	134.5	68.6091
134.6	13.7644	134.6	67.0733
134.7	16.1088	134.7	69.2659
134.8	23.1734	134.8	67.9927
134.9	17.4844	134.9	72.3
135	22.2425	135	74.8836
135.1	20.4944	135.1	77.0368
135.2	21.0349	135.2	75.4704
135.3	15.4413	135.3	71.9468
135.4	20.8191	135.4	75.3061
135.5	24.8094	135.5	76.9845
135.6	24.8717	135.6	75.579
135.7	22.0663	135.7	74.4887
135.8	25.6242	135.8	73.8418
135.9	20.4204	135.9	80.4549
136	18.158	136	76.5114
136.1	25.3515	136.1	79.2249
136.2	18.5334	136.2	78.2473
136.3	18.5318	136.3	80.0844
136.4	22.084	136.4	81.778
136.5	25.9661	136.5	85.5307
136.6	27.7885	136.6	82.0347
136.7	17.7108	136.7	83.4711
136.8	26.2472	136.8	84.3575
136.9	21.8303	136.9	87.5941
137	28.6112	137	83.5096
137.1	31.5404	137.1	87.8068
137.2	25.9952	137.2	83.6575
137.3	26.4846	137.3	85.2837
137.4	17.5092	137.4	89.0743
137.5	25.6504	137.5	87.2058
137.6	31.0064	137.6	86.7808
137.7	29.5163	137.7	88.2641
137.8	25.1879	137.8	89.0377
137.9	24.5867	137.9	85.731
138	28.6846	138	89.9646
138.1	22.3463	138.1	86.843
138.2	30.5193	138.2	88.4692
138.3	28.5676	138.3	90.8205
138.4	24.409	138.4	91.8431
138.5	27.1224	138.5	90.3077
138.6	23.5777	138.6	88.3847
138.7	33.9665	138.7	92.1394
138.8	28.2754	138.8	92.1154
138.9	24.0914	138.9	92.3307
139	22.3062	139	90.7122
139.1	30.5199	139.1	91.5277
139.2	32.2058	139.2	93.7303
139.3	31.3875	139.3	92.8674
139.4	30.8578	139.4	96.726
139.5	21.5688	139.5	96.1457
139.6	26.4301	139.6	97.4916
139.7	32.8509	139.7	95.4318
139.8	37.6142	139.8	94.6026
139.9	33.8334	139.9	98.7479
140	31.7843	140	99.6199
140.1	36.5862	140.1	95.2482
140.2	35.4413	140.2	96.7904
140.3	30.6279	140.3	101.955
140.4	28.9489	140.4	99.9103
140.5	31.5455	140.5	98.6789
140.6	26.051	140.6	98.898
140.7	27.3396	140.7	100.861
140.8	32.6258	140.8	99.8177
140.9	32.9982	140.9	100.868
141	34.2627	141	102.058
141.1	35.6765	141.1	98.4644
141.2	35.9643	141.2	93.726
141.3	30.599	141.3	98.722
141.4	34.706	141.4	99.3237
141.5	28.0859	141.5	96.5314
141.6	30.8133	141.6	96.7335
141.7	31.3386	141.7	100.387
141.8	36.0695	141.8	101.49
141.9	32.3164	141.9	96.76
142	32.0936	142	97.8723
142.1	31.1961	142.1	97.449
142.2	27.4733	142.2	102.102
142.3	42.4987	142.3	99.5939
142.4	44.5393	142.4	102.588
142.5	37.7178	142.5	103.044
142.6	34.7734	142.6	103.088
142.7	43.0842	142.7	102.638
142.8	40.6916	142.8	101.079
142.9	53.3923	142.9	101.614
143	47.6272	143	105.343
143.1	61.7795	143.1	107.389
143.2	35.6768	143.2	103.331
143.3	31.6609	143.3	105.056
143.4	35.8883	143.4	108.526
143.5	28.6006	143.5	107.79
143.6	29.2921	143.6	105.086
143.7	31.5802	143.7	110.728
143.8	39.5565	143.8	106.574
143.9	39.8705	143.9	110.41
144	42.9884	144	109.832
144.1	44.8681	144.1	111.899
144.2	40.5832	144.2	111.269
144.3	33.8432	144.3	113.555
144.4	36.1081	144.4	113.979
144.5	38.0174	144.5	114.231
144.6	37.365	144.6	111.757
144.7	37.5361	144.7	117.335
144.8	36.1749	144.8	115.529
144.9	33.0285	144.9	121.087
145	45.2936	145	121.364
145.1	40.3342	145.1	121.457
145.2	45.7196	145.2	123.727
145.3	41.554	145.3	122.586
145.4	42.0687	145.4	123.695
145.5	39.6966	145.5	130.328
145.6	41.3556	145.6	129.833
145.7	38.4746	145.7	126.249
145.8	39.5973	145.8	128.672
145.9	47.7895	145.9	132.436
146	42.2083	146	129.671
146.1	50.0387	146.1	135.659
146.2	36.9719	146.2	134.358
146.3	43.25	146.3	132.971
146.4	43.1195	146.4	132.78
146.5	45.5691	146.5	138.229
146.6	43.2034	146.6	151.266
146.7	60.6058	146.7	156.016
146.8	59.9449	146.8	148.492
146.9	47.788	146.9	142.148
147	43.0858	147	140.4
147.1	52.0131	147.1	144.285
147.2	46.1003	147.2	141.051
147.3	47.4001	147.3	142.459
147.4	50.3096	147.4	147.232
147.5	72.5705	147.5	146.464
147.6	68.8245	147.6	147.997
147.7	54.6733	147.7	148.913
147.8	44.6841	147.8	150.898
147.9	46.03	147.9	153.228
148	52.492	148	150.977
148.1	46.6938	148.1	152.101
148.2	53.1303	148.2	153.808
148.3	46.78	148.3	154.589
148.4	49.0611	148.4	155.707
148.5	50.2884	148.5	154.836
148.6	50.1956	148.6	155.938
148.7	51.2394	148.7	154.026
148.8	51.4406	148.8	157.289
148.9	56.3043	148.9	158.907
149	40.7559	149	160.072
149.1	51.1712	149.1	159.348
149.2	47.5026	149.2	162.327
149.3	51.7394	149.3	163.863
149.4	52.0531	149.4	159.491
149.5	53.453	149.5	157.267
149.6	53.3591	149.6	165.745
149.7	59.4374	149.7	161.221
149.8	59.1904	149.8	161.437
149.9	59.632	149.9	165.727
150	59.2392	150	162.479
150.1	51.9834	150.1	159.261
150.2	58.3264	150.2	168.901
150.3	59.2297	150.3	166.591
150.4	55.1883	150.4	164.335
150.5	53.8712	150.5	166.842
150.6	49.4749	150.6	166.926
150.7	56.7179	150.7	163.031
150.8	49.4436	150.8	170.449
150.9	59.1271	150.9	169.042
151	56.5252	151	166.89
151.1	59.3516	151.1	170.329
151.2	59.4111	151.2	172.258
151.3	57.7562	151.3	171.304
151.4	60.0441	151.4	173.308
151.5	62.549	151.5	170.62
151.6	69.9311	151.6	169.588
151.7	65.0254	151.7	170.939
151.8	63.1033	151.8	171.491
151.9	65.7582	151.9	166.273
152	64.3182	152	171.939
152.1	67.3484	152.1	166.23
152.2	66.3009	152.2	171.699
152.3	68.6627	152.3	175.252
152.4	64.8167	152.4	175.261
152.5	69.8998	152.5	171.81
152.6	66.5749	152.6	171.907
152.7	68.5128	152.7	174.085
152.8	68.1684	152.8	177.616
152.9	65.7407	152.9	173.748
153	67.3268	153	176.607
153.1	68.1943	153.1	172.899
153.2	71.8113	153.2	177.196
153.3	65.623	153.3	177.592
153.4	67.3751	153.4	177.157
153.5	68.6974	153.5	177.29
153.6	63.9861	153.6	173.565
153.7	74.3553	153.7	174.41
153.8	71.9431	153.8	176.904
153.9	69.5695	153.9	178.659
154	74.1638	154	176.959
154.1	73.9872	154.1	179.109
154.2	65.842	154.2	177.211
154.3	68.1633	154.3	176.563
154.4	81.6424	154.4	181.09
154.5	78.9787	154.5	178.082
154.6	74.9269	154.6	176.263
154.7	83.6257	154.7	181.246
154.8	70.5975	154.8	180.126
154.9	81.5625	154.9	183.031
155	78.3235	155	180.361
155.1	85.4277	155.1	180.559
155.2	87.2294	155.2	181.31
155.3	102.549	155.3	176.464
155.4	86.2374	155.4	180.745
155.5	89.2742	155.5	180.895
155.6	80.4131	155.6	180.282
155.7	83.9854	155.7	183.328
155.8	89.1485	155.8	179.829
155.9	90.2439	155.9	180.627
156	87.8449	156	183.777
156.1	79.4444	156.1	177.701
156.2	87.8228	156.2	181.307
156.3	81.5506	156.3	180.518
156.4	92.5443	156.4	180.883
156.5	88.6147	156.5	179.003
156.6	86.7852	156.6	183.727
156.7	93.5982	156.7	180.421
156.8	87.6522	156.8	180.405
156.9	87.4165	156.9	182.789
157	87.5773	157	188.009
157.1	84.8591	157.1	183.479
157.2	83.0556	157.2	182.656
157.3	84.388	157.3	182.934
157.4	81.9127	157.4	186.871
157.5	73.6568	157.5	184.393
157.6	79.6419	157.6	188.68
157.7	85.5084	157.7	186.908
157.8	78.1429	157.8	192
157.9	71.257	157.9	186.63
158	76.514	158	193.85
158.1	78.1853	158.1	194.492
158.2	80.4848	158.2	191.451
158.3	77.4781	158.3	192.832
158.4	83.5146	158.4	191.557
158.5	79.6434	158.5	198.145
158.6	79.2015	158.6	195.747
158.7	87.3983	158.7	206.272
158.8	91.5449	158.8	202.701
158.9	89.3193	158.9	201.867
159	84.607	159	200.646
159.1	90.1128	159.1	203.332
159.2	97.1552	159.2	201.502
159.3	92.9672	159.3	206.582
159.4	92.4753	159.4	212.421
159.5	90.2501	159.5	208.928
159.6	78.9824	159.6	207.898
159.7	73.2827	159.7	208.421
159.8	65.6269	159.8	208.015
159.9	64.7973	159.9	211.884
160	53.9515	160	213.674
160.1	81.3043	160.1	215.575
160.2	86.5923	160.2	218.267
160.3	93.4875	160.3	213.473
160.4	89.7772	160.4	216.778
160.5	100.552	160.5	218.081
160.6	93.4419	160.6	218.827
160.7	84.174	160.7	219.885
160.8	90.4926	160.8	221.923
160.9	84.3156	160.9	219.144
161	94.8868	161	219.485
161.1	94.4054	161.1	223.452
161.2	91.8533	161.2	228.685
161.3	105.282	161.3	227.736
161.4	102.823	161.4	225.426
161.5	95.543	161.5	227.685
161.6	99.5716	161.6	225.607
161.7	98.8214	161.7	229.124
161.8	94.136	161.8	230.825
161.9	118.191	161.9	232.293
162	117.281	162	232.461
162.1	149.738	162.1	228.173
162.2	143.896	162.2	231.409
162.3	147.704	162.3	234.491
162.4	162.625	162.4	235.455
162.5	149.029	162.5	232.331
162.6	170.978	162.6	233.943
162.7	172.595	162.7	236.486
162.8	146.975	162.8	232.832
162.9	162.488	162.9	233.614
163	158.111	163	235.915
163.1	159.484	163.1	239.546
163.2	152.281	163.2	236.152
163.3	135.292	163.3	238.524
163.4	146.25	163.4	239.327
163.5	172.249	163.5	235.843
163.6	158.859	163.6	236.317
163.7	153.593	163.7	239.071
163.8	161.642	163.8	240.093
163.9	160.365	163.9	239.129
164	158.319	164	239.394
164.1	150.285	164.1	238.214
164.2	146.896	164.2	239.666
164.3	148.504	164.3	238.421
164.4	160.029	164.4	239.76
164.5	174.031	164.5	244.325
164.6	179.197	164.6	239.381
164.7	174.39	164.7	242.986
164.8	187.367	164.8	240.733
164.9	176.221	164.9	241.669
165	178.335	165	243.752
165.1	182.24	165.1	244.31
165.2	176.151	165.2	239.096
165.3	178.902	165.3	240.426
165.4	181.025	165.4	242.177
165.5	180.389	165.5	242.432
165.6	171.787	165.6	240.506
165.7	181.856	165.7	241.771
165.8	181.359	165.8	243.854
165.9	186.57	165.9	242.402
166	186.017	166	240.529
166.1	184.102	166.1	242.931
166.2	183.763	166.2	243.284
166.3	177.882	166.3	240.72
166.4	157.73	166.4	239.855
166.5	159.472	166.5	242.616
166.6	167.94	166.6	243.644
166.7	173.719	166.7	249.161
166.8	150.377	166.8	241.713
166.9	145.419	166.9	241.906
167	142.721	167	246.052
167.1	134.829	167.1	242.326
167.2	154.025	167.2	243.497
167.3	148.209	167.3	243.852
167.4	161.471	167.4	242.396
167.5	175.723	167.5	242.391
167.6	163.257	167.6	247.132
167.7	181.679	167.7	243.252
167.8	164.452	167.8	247.87
167.9	181.175	167.9	246.199
168	174.005	168	243.703
168.1	175.73	168.1	243.378
168.2	178.094	168.2	242.151
168.3	156.091	168.3	241.369
168.4	179.86	168.4	244.012
168.5	182.091	168.5	241.267
168.6	179.844	168.6	243.129
168.7	182.272	168.7	244.631
168.8	186.712	168.8	245.159
168.9	193.19	168.9	243.228
169	194.53	169	247.42
169.1	197.847	169.1	239.999
169.2	179.46	169.2	242.104
169.3	200.383	169.3	246.577
169.4	183.681	169.4	247.022
169.5	168.678	169.5	242.176
169.6	191.347	169.6	244.905
169.7	184.452	169.7	243.148
169.8	188.835	169.8	242.431
169.9	187.625	169.9	246.859
170	191.11	170	243.615
170.1	200.222	170.1	244.446
170.2	200.858	170.2	244.62
170.3	200.404	170.3	241.054
170.4	200.316	170.4	239.812
170.5	184.033	170.5	242.467
170.6	190.104	170.6	244.302
170.7	181.582	170.7	240.409
170.8	209.111	170.8	240.096
170.9	211.749	170.9	241.705
171	210.841	171	242.492
171.1	208.202	171.1	240.422
171.2	218.935	171.2	240.671
171.3	211.4	171.3	246.164
171.4	218.006	171.4	241.225
171.5	219.702	171.5	248.344
171.6	218.775	171.6	244.95
171.7	224.258	171.7	244.363
171.8	215.86	171.8	249.167
171.9	221.894	171.9	252.97
172	220.317	172	246.432
172.1	223.196	172.1	251.221
172.2	221.785	172.2	248.516
172.3	229.942	172.3	253.347
172.4	225.741	172.4	254.294
172.5	230.646	172.5	252.044
172.6	232.65	172.6	258.269
172.7	226.71	172.7	257.785
172.8	229.399	172.8	260.286
172.9	225.893	172.9	262.119
173	220.57	173	263.684
173.1	222.193	173.1	260.476
173.2	233.855	173.2	260.146
173.3	240.4	173.3	267.632
173.4	240.033	173.4	268.503
173.5	245.259	173.5	265.43
173.6	249.296	173.6	268.233
173.7	242.487	173.7	270.673
173.8	249.073	173.8	273.097
173.9	251.177	173.9	275.828
174	252.364	174	275.583
174.1	251.209	174.1	278.512
174.2	248.984	174.2	274.257
174.3	256.161	174.3	275.859
174.4	256.266	174.4	277.217
174.5	256.561	174.5	276.549
174.6	254.616	174.6	283.494
174.7	253.424	174.7	280.949
174.8	256.696	174.8	286.973
174.9	268.526	174.9	282.149
175	260.023	175	281.795
175.1	260.142	175.1	289.431
175.2	255.931	175.2	286.173
175.3	256.229	175.3	288.342
175.4	258.533	175.4	289.691
175.5	261.758	175.5	290.145
175.6	255.852	175.6	293.215
175.7	257.789	175.7	289.911
175.8	251.505	175.8	292.994
175.9	258.814	175.9	293.208
176	257.87	176	296.817
176.1	265.268	176.1	294.87
176.2	263.238	176.2	297.164
176.3	257.213	176.3	295.316
176.4	263.558	176.4	296.119
176.5	260.334	176.5	299.877
176.6	254.177	176.6	298.621
176.7	258.897	176.7	294.182
176.8	258.795	176.8	301.378
176.9	260.911	176.9	300.343
177	265.309	177	298.842
177.1	255.889	177.1	299.181
177.2	264.477	177.2	301.782
177.3	254.508	177.3	297.424
177.4	253.437	177.4	304.469
177.5	260.533	177.5	298.084
177.6	256.035	177.6	302.575
177.7	257.276	177.7	304.753
177.8	259.76	177.8	303.206
177.9	252.897	177.9	299.345
178	258.131	178	301.611
178.1	254.104	178.1	301.447
178.2	257.112	178.2	301.87
178.3	257.493	178.3	301.448
178.4	255.211	178.4	297.97
178.5	257.991	178.5	302.082
178.6	254.058	178.6	297.346
178.7	260.733	178.7	301.309
178.8	255.85	178.8	301.703
178.9	260.692	178.9	300.551
179	244.437	179	302.411
179.1	248.364	179.1	303.642
179.2	247.374	179.2	303.65
179.3	251.822	179.3	300.762
179.4	254.152	179.4	300.365
179.5	255.132	179.5	299.436
179.6	256.62	179.6	303.453
179.7	256.372	179.7	303.934
179.8	254.915	179.8	297.033
179.9	255.724	179.9	301.837
180	249.546	180	301.983
180.1	258.564	180.1	299.317
180.2	256.874	180.2	298.158
180.3	253.828	180.3	300.632
180.4	254.94	180.4	301.558
180.5	261.303	180.5	305.438
180.6	253.147	180.6	301.467
180.7	260.779	180.7	298.656
180.8	260.933	180.8	300.698
180.9	257.414	180.9	302.48
181	252.065	181	300.934
181.1	261.461	181.1	300.501
181.2	257.923	181.2	300.26
181.3	253.842	181.3	300.03
181.4	261.862	181.4	298.182
181.5	264.149	181.5	301.213
181.6	260.26	181.6	300.364
181.7	264.246	181.7	298.852
181.8	262.285	181.8	300.234
181.9	266.677	181.9	298.393
182	265.912	182	299.242
182.1	256.786	182.1	299.696
182.2	264.627	182.2	297.936
182.3	269.141	182.3	296.423
182.4	268.275	182.4	299.262
182.5	261.723	182.5	294.36
182.6	262.927	182.6	296.924
182.7	264.02	182.7	297.748
182.8	263.391	182.8	296.723
182.9	263.557	182.9	294.541
183	259.457	183	296.641
183.1	251.459	183.1	299.556
183.2	262.097	183.2	292.781
183.3	262.931	183.3	294.238
183.4	265.192	183.4	291.779
183.5	258.794	183.5	296.444
183.6	254.993	183.6	293.363
183.7	245.979	183.7	294.914
183.8	258.832	183.8	297.892
183.9	264.326	183.9	295.448
184	265.577	184	292.343
184.1	268.592	184.1	293.407
184.2	266.897	184.2	297.18
184.3	270.96	184.3	292.299
184.4	276.059	184.4	295.064
184.5	271.231	184.5	295.748
184.6	280.987	184.6	295.514
184.7	278.397	184.7	294.171
184.8	285.694	184.8	292.081
184.9	281.931	184.9	290.328
185	291.527	185	292.775
185.1	289.826	185.1	293.657
185.2	295.596	185.2	298.598
185.3	292.082	185.3	295.122
185.4	289.703	185.4	296.017
185.5	291.038	185.5	288.103
185.6	291.624	185.6	291.91
185.7	294.091	185.7	291.17
185.8	304.047	185.8	294.643
185.9	299.205	185.9	291.793
186	298.821	186	298.478
186.1	294.935	186.1	294.61
186.2	307.327	186.2	298.148
186.3	311.755	186.3	300.115
186.4	313.117	186.4	296.101
186.5	314.668	186.5	302.504
186.6	307.342	186.6	303.59
186.7	316.227	186.7	300.63
186.8	314.691	186.8	302.054
186.9	311.27	186.9	302.894
187	316.622	187	306.167
187.1	316.653	187.1	307.68
187.2	311.652	187.2	305.955
187.3	320.248	187.3	310.03
187.4	314.737	187.4	307.711
187.5	320.495	187.5	310.766
187.6	311.748	187.6	311.676
187.7	313.92	187.7	309.086
187.8	314.665	187.8	311.995
187.9	316.664	187.9	318.348
188	316.501	188	315.054
188.1	317.945	188.1	320.327
188.2	309.062	188.2	320.533
188.3	306.401	188.3	316.957
188.4	311.505	188.4	318.847
188.5	310.341	188.5	320.016
188.6	323.741	188.6	321.8
188.7	306.162	188.7	325.497
188.8	314.495	188.8	323.409
188.9	317.814	188.9	323.473
189	319.271	189	327.335
189.1	317.733	189.1	329.695
189.2	323.48	189.2	328.473
189.3	319.22	189.3	328.138
189.4	323.456	189.4	332.103
189.5	314.989	189.5	331.172
189.6	325.524	189.6	332.932
189.7	324.841	189.7	334.712
189.8	322.605	189.8	334.967
189.9	334.536	189.9	338.412
190	321.073	190	338.791
190.1	289.625	190.1	339.88
190.2	319.504	190.2	338.482
190.3	327.852	190.3	335.721
190.4	328.797	190.4	340.753
190.5	321.959	190.5	341.647
190.6	319.272	190.6	341.136
190.7	325.679	190.7	340.552
190.8	331.607	190.8	341.902
190.9	332.239	190.9	340.627
191	324.9	191	343.882
191.1	327.01	191.1	344.17
191.2	323.007	191.2	343.566
191.3	331.258	191.3	343.289
191.4	327.477	191.4	340.439
191.5	330.519	191.5	347.117
191.6	329.69	191.6	344.786
191.7	323.134	191.7	342.364
191.8	331.477	191.8	347.136
191.9	330.083	191.9	343.758
192	336.934	192	347.779
192.1	328.571	192.1	345.79
192.2	328.245	192.2	347.206
192.3	335.027	192.3	346.291
192.4	325.417	192.4	347.956
192.5	331.104	192.5	351.385
192.6	325.903	192.6	347.494
192.7	322.64	192.7	347.017
192.8	326.608	192.8	349.705
192.9	324.735	192.9	345.068
193	330.22	193	347.58
193.1	324.197	193.1	345.647
193.2	326.935	193.2	343.911
193.3	325.793	193.3	349.998
193.4	324.146	193.4	346.752
193.5	324.469	193.5	351.211
193.6	320.642	193.6	350.086
193.7	324.62	193.7	344.76
193.8	323.401	193.8	346.681
193.9	325.768	193.9	348.915
194	323.737	194	345.986
194.1	320.992	194.1	348.454
194.2	324.689	194.2	340.933
194.3	324.596	194.3	344.557
194.4	327.065	194.4	344.634
194.5	319.629	194.5	348.157
194.6	323.9	194.6	345.622
194.7	326.2	194.7	346.049
194.8	326.086	194.8	348.327
194.9	324.212	194.9	342.342
195	322.96	195	345.915
195.1	318.141	195.1	343.595
195.2	322.504	195.2	345.846
195.3	313.633	195.3	349.602
195.4	318.065	195.4	341.874
195.5	320.275	195.5	342.757
195.6	318.269	195.6	343.527
195.7	319	195.7	342.899
195.8	313.248	195.8	339.731
195.9	316.95	195.9	343.066
196	310.254	196	344.866
196.1	309.872	196.1	342.033
196.2	316.894	196.2	342.657
196.3	317.293	196.3	340.616
196.4	322.161	196.4	339.536
196.5	314.603	196.5	338.605
196.6	307.44	196.6	343.251
196.7	312.108	196.7	339.256
196.8	318.197	196.8	333.355
196.9	320.545	196.9	336.409
197	322.096	197	336.182
197.1	316.423	197.1	331.96
197.2	318.087	197.2	333.706
197.3	321.895	197.3	337.907
197.4	316.94	197.4	337.474
197.5	323.984	197.5	332.521
197.6	325.337	197.6	335.807
197.7	320.672	197.7	333.912
197.8	319.324	197.8	334.167
197.9	332.154	197.9	335.996
198	325	198	334.337
198.1	316.67	198.1	332.913
198.2	328.541	198.2	334.663
198.3	332.095	198.3	331.74
198.4	334.725	198.4	334.292
198.5	335.414	198.5	332.388
198.6	334.211	198.6	332.386
198.7	332.726	198.7	334.201
198.8	335.242	198.8	337.334
198.9	337.631	198.9	332.647
199	328.534	199	337.639
199.1	326.247	199.1	335.238
199.2	336.973	199.2	332.154
199.3	333.862	199.3	330.322
199.4	341.883	199.4	334.716
199.5	340.06	199.5	331.295
199.6	341.157	199.6	332.45
199.7	341.629	199.7	330.5
199.8	346.908	199.8	332.073
199.9	348.647	199.9	334.105
200	346.266	200	330.634
200.1	354.55	200.1	333.388
200.2	354.123	200.2	334.912
200.3	353.407	200.3	328.57
200.4	350.518	200.4	333.553
200.5	350.163	200.5	330.749
200.6	352.785	200.6	333.43
200.7	353.498	200.7	334.634
200.8	352.998	200.8	336.391
200.9	358.981	200.9	338.807
201	361.601	201	336.615
201.1	348.739	201.1	340.575
201.2	362.249	201.2	340.786
201.3	358.68	201.3	345.924
201.4	357.902	201.4	346.626
201.5	354.078	201.5	350.007
201.6	359.163	201.6	346.512
201.7	362.654	201.7	352.154
201.8	369.502	201.8	357.603
201.9	363.047	201.9	356.757
202	361.753	202	356.793
202.1	360.964	202.1	358.294
202.2	362.518	202.2	364.498
202.3	367.981	202.3	367.042
202.4	365.873	202.4	366.311
202.5	365.476	202.5	371.146
202.6	365.82	202.6	370.252
202.7	369.389	202.7	369.845
202.8	367.432	202.8	371.154
202.9	366.244	202.9	376.031
203	370.432	203	377.191
203.1	366.682	203.1	383.406
203.2	367.55	203.2	387.743
203.3	366.467	203.3	379.861
203.4	371.255	203.4	379.496
203.5	366.128	203.5	390.075
203.6	378.291	203.6	389.157
203.7	365.751	203.7	383.89
203.8	368.259	203.8	389.665
203.9	360.197	203.9	391.022
204	365.425	204	391.043
204.1	370.771	204.1	391.961
204.2	357.483	204.2	391.259
204.3	372.383	204.3	390.447
204.4	356.858	204.4	392.85
204.5	364.37	204.5	391.91
204.6	359.495	204.6	391.624
204.7	360.314	204.7	391.74
204.8	352.143	204.8	394.452
204.9	350.644	204.9	390.394
205	352.72	205	390.25
205.1	348.434	205.1	393.672
205.2	358.147	205.2	390.425
205.3	351.366	205.3	389.82
205.4	354.737	205.4	388.035
205.5	356.13	205.5	390.189
205.6	353.811	205.6	390.351
205.7	360.105	205.7	391.09
205.8	359.697	205.8	389.771
205.9	359.683	205.9	391.038
206	353.549	206	391.088
206.1	349.96	206.1	389.556
206.2	352.89	206.2	391.322
206.3	348.63	206.3	392.043
206.4	357.436	206.4	387.253
206.5	355.499	206.5	388.737
206.6	351.112	206.6	390.26
206.7	358.016	206.7	386.458
206.8	347.57	206.8	385.661
206.9	351.663	206.9	388.307
207	348.285	207	385.051
207.1	350.384	207.1	385.173
207.2	345.981	207.2	383.329
207.3	347.749	207.3	382.115
207.4	346.128	207.4	379.489
207.5	344.883	207.5	386.034
207.6	347.36	207.6	380.215
207.7	350.937	207.7	382.983
207.8	348.095	207.8	379.687
207.9	354.911	207.9	382.264
208	349.195	208	380.62
208.1	344.945	208.1	375.447
208.2	346.928	208.2	382.301
208.3	351.193	208.3	379.233
208.4	355.167	208.4	379.606
208.5	355.825	208.5	377.055
208.6	359.013	208.6	379.11
208.7	352.259	208.7	378.007
208.8	347.174	208.8	373.669
208.9	346.105	208.9	378.86
209	346.506	209	376.763
209.1	344.676	209.1	376.58
209.2	348.137	209.2	372.424
209.3	350.635	209.3	375.598
209.4	342.814	209.4	373.694
209.5	342.578	209.5	378.329
209.6	351.238	209.6	374.364
209.7	344.219	209.7	377.272
209.8	343.21	209.8	374.261
209.9	343.663	209.9	378.215
210	345.961	210	373.271
210.1	347.071	210.1	373.441
210.2	346.623	210.2	370.357
210.3	338.994	210.3	378.223
210.4	338.697	210.4	368.634
210.5	349.684	210.5	371.633
210.6	342.582	210.6	375.947
210.7	340.852	210.7	368.601
210.8	342.801	210.8	369.086
210.9	344.832	210.9	370.938
211	344.469	211	366.436
211.1	340.676	211.1	364.238
211.2	337.348	211.2	370.371
211.3	340.201	211.3	367.592
211.4	343.113	211.4	369.223
211.5	343.085	211.5	367.87
211.6	341.955	211.6	366.648
211.7	347.701	211.7	365.738
211.8	339.869	211.8	363.927
211.9	343.068	211.9	370.737
212	352.689	212	368.034
212.1	351.082	212.1	366.29
212.2	350.001	212.2	362.517
212.3	351.328	212.3	362.573
212.4	358.555	212.4	362.413
212.5	364.968	212.5	362.828
212.6	366.438	212.6	362.156
212.7	367.909	212.7	366.462
212.8	361.507	212.8	366.687
212.9	369.38	212.9	364.513
213	372.394	213	361.523
213.1	377.535	213.1	358.569
213.2	381.465	213.2	363.919
213.3	375.464	213.3	363.099
213.4	382.32	213.4	361.791
213.5	382.789	213.5	364.337
213.6	382.986	213.6	363.351
213.7	383.881	213.7	361.874
213.8	377.754	213.8	364.714
213.9	389.979	213.9	361.753
214	392.999	214	363.298
214.1	390.354	214.1	362.045
214.2	391.835	214.2	363.965
214.3	387.445	214.3	364.136
214.4	388.742	214.4	361.531
214.5	390.923	214.5	362.397
214.6	397.113	214.6	363.762
214.7	395.514	214.7	360.602
214.8	404.793	214.8	364.652
214.9	398.696	214.9	364.979
215	410.749	215	362.012
215.1	401.473	215.1	364.108
215.2	403.984	215.2	362.468
215.3	410.961	215.3	363.777
215.4	412.09	215.4	369.26
215.5	415.221	215.5	366.197
215.6	416.913	215.6	366.683
215.7	411.682	215.7	368.318
215.8	417.741	215.8	376.031
215.9	411.087	215.9	373.501
216	414.983	216	375.624
216.1	419.299	216.1	379.782
216.2	415.852	216.2	382.387
216.3	415.621	216.3	388.376
216.4	421.392	216.4	396.75
216.5	416.015	216.5	400.606
216.6	410.972	216.6	403.635
216.7	422.383	216.7	402.854
216.8	407.188	216.8	406.631
216.9	415.289	216.9	404.923
217	402.401	217	412.335
217.1	418.173	217.1	415.508
217.2	409.42	217.2	417.858
217.3	413.926	217.3	419.14
217.4	423.305	217.4	423.057
217.5	414.764	217.5	423.444
217.6	418.335	217.6	424.454
217.7	418.527	217.7	426.555
217.8	418.595	217.8	427.696
217.9	419.941	217.9	432.872
218	412.225	218	431.932
218.1	422.935	218.1	433.846
218.2	413.841	218.2	433.218
218.3	410.879	218.3	438.163
218.4	418.06	218.4	439.419
218.5	415.389	218.5	438.019
218.6	411.715	218.6	443.038
218.7	410.461	218.7	443.833
218.8	407.581	218.8	442.418
218.9	414.656	218.9	435.251
219	408.882	219	444.304
219.1	411.23	219.1	445.45
219.2	408.226	219.2	446.24
219.3	404.65	219.3	441.531
219.4	407.263	219.4	440.895
219.5	412.956	219.5	441.177
219.6	409.981	219.6	439.909
219.7	398.899	219.7	446.589
219.8	408.342	219.8	442.345
219.9	404.376	219.9	446.194
220	405.321	220	446.019
220.1	405.2	220.1	440.982
220.2	397.856	220.2	442.585
220.3	406.887	220.3	444.537
220.4	398.551	220.4	441.85
220.5	401.474	220.5	443.827
220.6	402.034	220.6	440.708
220.7	399.504	220.7	443.931
220.8	401.805	220.8	443.294
220.9	400.701	220.9	441.772
221	401.189	221	443.182
221.1	387.808	221.1	436.652
221.2	391.541	221.2	433.378
221.3	389.151	221.3	433.177
221.4	394.544	221.4	436.958
221.5	382.012	221.5	433.135
221.6	376.794	221.6	440.27
221.7	384.046	221.7	439.033
221.8	398.304	221.8	434.482
221.9	382.1	221.9	426.574
222	386.958	222	429.614
222.1	398.779	222.1	431.607
222.2	392.071	222.2	425.723
222.3	393.57	222.3	425.308
222.4	389.338	222.4	427.746
222.5	388.675	222.5	431.96
222.6	379.551	222.6	429.228
222.7	396.235	222.7	423.637
222.8	384.663	222.8	421.509
222.9	377.269	222.9	421.345
223	387.339	223	425.99
223.1	382.428	223.1	416.725
223.2	382.618	223.2	419.481
223.3	381.024	223.3	415.313
223.4	378.277	223.4	416.594
223.5	371.855	223.5	416.181
223.6	375.189	223.6	417.917
223.7	372.057	223.7	413.859
223.8	373.013	223.8	417.937
223.9	376.393	223.9	410.758
224	378.59	224	417.949
224.1	381.374	224.1	414.304
224.2	379.206	224.2	415.322
224.3	370.457	224.3	409.065
224.4	372.073	224.4	406.069
224.5	365.274	224.5	406.914
224.6	374.144	224.6	409.577
224.7	373.188	224.7	409.524
224.8	372.235	224.8	404.814
224.9	377.963	224.9	406.878
225	376.114	225	405.591
225.1	366.663	225.1	403.923
225.2	365.472	225.2	404.26
225.3	367.739	225.3	402.829
225.4	370.927	225.4	407.015
225.5	370.517	225.5	405.037
225.6	372.072	225.6	401.21
225.7	360.969	225.7	401.9
225.8	364.606	225.8	400.374
225.9	366.451	225.9	397.204
226	371.15	226	398.804
226.1	366.873	226.1	398.737
226.2	371.212	226.2	397.84
226.3	374.081	226.3	395.349
226.4	365.323	226.4	396.387
226.5	374.932	226.5	391.429
226.6	375.335	226.6	394.541
226.7	375.326	226.7	393.712
226.8	383.871	226.8	390.733
226.9	385.84	226.9	388.831
227	392.663	227	390.665
227.1	401.989	227.1	392.278
227.2	413.153	227.2	389.648
227.3	412.401	227.3	385.44
227.4	428.1	227.4	384.015
227.5	427.713	227.5	387.721
227.6	422.354	227.6	389.302
227.7	430.074	227.7	385.464
227.8	434.796	227.8	387.165
227.9	445.509	227.9	387.305
228	433.545	228	381.349
228.1	444.289	228.1	383.039
228.2	447.148	228.2	386.642
228.3	443.921	228.3	383.237
228.4	448.518	228.4	385.515
228.5	452.236	228.5	384.735
228.6	445.428	228.6	384.693
228.7	462.126	228.7	385.127
228.8	455.383	228.8	380.999
228.9	450.004	228.9	383.726
229	443.726	229	383.941
229.1	458.529	229.1	388.786
229.2	444.375	229.2	388.953
229.3	467.806	229.3	382.028
229.4	442.329	229.4	384.517
229.5	435.213	229.5	387.434
229.6	460.125	229.6	383.731
229.7	476.565	229.7	391
229.8	341.618	229.8	387.213
229.9	443.357	229.9	386.934
230	459.297	230	390.809
230.1	409.845	230.1	394.777
230.2	443.513	230.2	394.882
230.3	443.107	230.3	392.742
230.4	352.272	230.4	400.982
230.5	355.588	230.5	397.665
230.6	468.06	230.6	406.183
230.7	373.298	230.7	413.233
230.8	450.616	230.8	416.19
230.9	431.93	230.9	425.229
231	421.538	231	431.782
231.1	460.421	231.1	427.989
231.2	448.203	231.2	432.065
231.3	366.609	231.3	438.72
231.4	413.412	231.4	438.96
231.5	470.205	231.5	447.93
231.6	453.175	231.6	447.614
231.7	383.453	231.7	452.923
231.8	456.688	231.8	453.476
231.9	458.616	231.9	458.128
232	421.166	232	462.036
232.1	446.262	232.1	460.573
232.2	451.873	232.2	463.601
232.3	456.312	232.3	463.528
232.4	455.922	232.4	465.24
232.5	463.138	232.5	463.97
232.6	454.298	232.6	470.432
232.7	447.908	232.7	467.761
232.8	442.085	232.8	466.657
232.9	450.17	232.9	470.151
233	455.2	233	470.515
233.1	457.538	233.1	473.309
233.2	447.601	233.2	475.126
233.3	445.672	233.3	470.509
233.4	439.874	233.4	473.576
233.5	428.147	233.5	475.765
233.6	436.897	233.6	466.497
233.7	437.58	233.7	476.749
233.8	415.537	233.8	470.127
233.9	422.67	233.9	470.524
234	428.053	234	474.661
234.1	427.177	234.1	472.039
234.2	427.297	234.2	473.656
234.3	428.537	234.3	467.271
234.4	429.098	234.4	472.627
234.5	432.533	234.5	467.269
234.6	419.193	234.6	468.158
234.7	427.431	234.7	468.301
234.8	413.177	234.8	471.473
234.9	426.174	234.9	472.263
235	427.768	235	463.536
235.1	423.794	235.1	464.612
235.2	421.048	235.2	463.079
235.3	420.377	235.3	464.659
235.4	424.543	235.4	465.569
235.5	419.446	235.5	463.555
235.6	426.49	235.6	466.839
235.7	417.129	235.7	465.716
235.8	416.14	235.8	460.032
235.9	414.892	235.9	457.407
236	429.628	236	456.429
236.1	409.445	236.1	461.146
236.2	409.87	236.2	459.731
236.3	410.722	236.3	454.77
236.4	413.01	236.4	461.563
236.5	423.356	236.5	453.32
236.6	402.411	236.6	463.662
236.7	364.409	236.7	455.608
236.8	413.456	236.8	452.774
236.9	407.706	236.9	453.944
237	391.649	237	449.238
237.1	386.469	237.1	447.038
237.2	379.651	237.2	446.897
237.3	386.061	237.3	448.839
237.4	361.221	237.4	446.622
237.5	407.871	237.5	444.405
237.6	249.736	237.6	443.545
237.7	336.435	237.7	450.219
237.8	404.279	237.8	440.913
237.9	388.004	237.9	443.314
238	378.655	238	442.431
238.1	347.644	238.1	441.296
238.2	398.741	238.2	437.594
238.3	406.512	238.3	436.571
238.4	396.37	238.4	440.513
238.5	381.215	238.5	439.458
238.6	383.219	238.6	438.026
238.7	377.597	238.7	436.816
238.8	377.327	238.8	432.315
238.9	201.969	238.9	434.482
239	263.746	239	430.106
239.1	375.871	239.1	435.727
239.2	377.868	239.2	433.428
239.3	376.786	239.3	435.829
239.4	345.377	239.4	431.263
239.5	390.06	239.5	431.389
239.6	341.544	239.6	430.984
239.7	383.335	239.7	427.596
239.8	377.129	239.8	428.016
239.9	360.745	239.9	428.327
240	360.14	240	423.45
240.1	367.465	240.1	423.127
240.2	346.83	240.2	424.271
240.3	368.883	240.3	419.78
240.4	385.302	240.4	422.946
240.5	387.593	240.5	423.347
240.6	381.765	240.6	421.328
240.7	353.141	240.7	418.508
240.8	365.239	240.8	415.704
240.9	392.788	240.9	418.775
241	380.092	241	413.725
241.1	389.051	241.1	412.672
241.2	378.548	241.2	414.56
241.3	379.442	241.3	414.569
241.4	393.551	241.4	416.025
241.5	394.99	241.5	411.328
241.6	399.827	241.6	410.332
241.7	405.516	241.7	407.928
241.8	419.723	241.8	412.55
241.9	426.118	241.9	408.779
242	416.48	242	405.194
242.1	433.776	242.1	410.447
242.2	428.055	242.2	407.364
242.3	446.964	242.3	403.763
242.4	442.771	242.4	407.173
242.5	461.677	242.5	404.818
242.6	473.229	242.6	404.138
242.7	471.408	242.7	406.695
242.8	471.337	242.8	401.387
242.9	482.147	242.9	403.181
243	467.914	243	398.114
243.1	459.183	243.1	402.109
243.2	482.648	243.2	396.97
243.3	498.695	243.3	400.947
243.4	460.882	243.4	399.986
243.5	487.499	243.5	397.278
243.6	498.139	243.6	402.727
243.7	491.322	243.7	405.819
243.8	503.274	243.8	403.486
243.9	499.607	243.9	403.329
244	499.954	244	405.516
244.1	498.409	244.1	406.763
244.2	510.944	244.2	403.475
244.3	501.126	244.3	405.486
244.4	499.595	244.4	407.983
244.5	502.018	244.5	409.647
244.6	515.405	244.6	410.909
244.7	501.406	244.7	410.363
244.8	503.95	244.8	421.95
244.9	507.596	244.9	424.932
245	508.693	245	427.515
245.1	496.455	245.1	434.835
245.2	506.281	245.2	444.485
245.3	494.667	245.3	451.2
245.4	497.056	245.4	459.398
245.5	485.608	245.5	462.253
245.6	514.085	245.6	470.008
245.7	502.152	245.7	482.546
245.8	507.939	245.8	484.813
245.9	499.438	245.9	482.615
246	493.193	246	494.401
246.1	492.705	246.1	495.577
246.2	501.006	246.2	498.157
246.3	490.262	246.3	504.104
246.4	484.173	246.4	502.731
246.5	483.163	246.5	506.925
246.6	487.642	246.6	503.248
246.7	493.553	246.7	511.307
246.8	478.318	246.8	505.593
246.9	489.452	246.9	513.613
247	481.422	247	518.457
247.1	482.71	247.1	514.369
247.2	480.516	247.2	512.664
247.3	480.759	247.3	516.852
247.4	472.97	247.4	522.339
247.5	476.206	247.5	517.155
247.6	465.542	247.6	515.552
247.7	461.25	247.7	510.549
247.8	478.951	247.8	514.766
247.9	471.891	247.9	512.485
248	462.044	248	512.977
248.1	469.085	248.1	515.57
248.2	461.119	248.2	511.785
248.3	460.787	248.3	514.416
248.4	452.565	248.4	507.929
248.5	446.031	248.5	510.423
248.6	457.862	248.6	510.888
248.7	463.295	248.7	506.318
248.8	460.129	248.8	511.678
248.9	440.211	248.9	507.727
249	450.66	249	506.242
249.1	454.202	249.1	504.094
249.2	454.81	249.2	501.032
249.3	447.608	249.3	500.131
249.4	437.857	249.4	505.891
249.5	440.159	249.5	503.013
249.6	452.658	249.6	496.729
249.7	437.598	249.7	498.955
249.8	435.46	249.8	500.573
249.9	414.013	249.9	500.589
250	432.384	250	494.254
250.1	439.329	250.1	496.845
250.2	428.314	250.2	489.662
250.3	428.686	250.3	495.292
250.4	433.215	250.4	490.031
250.5	441.648	250.5	487.862
250.6	438.05	250.6	479.598
250.7	436.228	250.7	484.232
250.8	438.951	250.8	486.735
250.9	418.995	250.9	477.555
251	441.592	251	479.098
251.1	432.379	251.1	479.237
251.2	433.609	251.2	483.421
251.3	431.333	251.3	476.522
251.4	444.514	251.4	475.568
251.5	424.772	251.5	469.502
251.6	409.058	251.6	470.613
251.7	435.002	251.7	467.857
251.8	426.766	251.8	464.917
251.9	405.751	251.9	470.517
252	411.79	252	465.617
252.1	420.662	252.1	463.644
252.2	413.043	252.2	458.492
252.3	433.759	252.3	456.565
252.4	412.179	252.4	458.927
252.5	365.488	252.5	456.32
252.6	409.837	252.6	452.583
252.7	410.554	252.7	458.063
252.8	408.411	252.8	452.076
252.9	416.621	252.9	446.19
253	417.473	253	447.291
253.1	414.739	253.1	439.822
253.2	403.922	253.2	448.641
253.3	392.95	253.3	438.659
253.4	391.252	253.4	441.413
253.5	419.755	253.5	439.847
253.6	416.323	253.6	439.345
253.7	412.174	253.7	439.016
253.8	407.935	253.8	442.464
253.9	387.394	253.9	434.86
254	350.775	254	438.903
254.1	395.804	254.1	433.967
254.2	402.401	254.2	435.523
254.3	376.759	254.3	435.741
254.4	355.583	254.4	436.999
254.5	336.079	254.5	435.414
254.6	402.473	254.6	431.842
254.7	391.035	254.7	428.899
254.8	361.169	254.8	431.252
254.9	389.383	254.9	427.763
255	396.959	255	429.53
255.1	395.636	255.1	424.543
255.2	380.181	255.2	424.111
255.3	359.221	255.3	427.728
255.4	397.682	255.4	424.797
255.5	402.218	255.5	423.575
255.6	407.717	255.6	425.787
255.7	403.846	255.7	419.157
255.8	399.768	255.8	417.509
255.9	398.34	255.9	417.741
256	409.317	256	421.63
256.1	408.237	256.1	418.547
256.2	411.108	256.2	415.538
256.3	420.964	256.3	414.867
256.4	427.901	256.4	418.564
256.5	424.823	256.5	414.815
256.6	430.661	256.6	414.196
256.7	448.725	256.7	411.801
256.8	453.282	256.8	410.865
256.9	456.007	256.9	409.652
257	475.4	257	412.166
257.1	482.188	257.1	409.428
257.2	515.805	257.2	412.37
257.3	518.753	257.3	409.197
257.4	532.283	257.4	409.458
257.5	555.359	257.5	409.402
257.6	585.032	257.6	407.779
257.7	580.877	257.7	407.6
257.8	596.306	257.8	406.58
257.9	585.882	257.9	408.033
258	576.756	258	405.708
258.1	584.25	258.1	407.918
258.2	622.847	258.2	409.585
258.3	596.153	258.3	411.37
258.4	615.512	258.4	409.009
258.5	592.572	258.5	414.086
258.6	579.576	258.6	417.539
258.7	605.306	258.7	416.204
258.8	600.108	258.8	418.755
258.9	577.232	258.9	423.989
259	577.178	259	426.947
259.1	572.141	259.1	429.149
259.2	577.365	259.2	437.573
259.3	571.873	259.3	441.147
259.4	570.689	259.4	459.101
259.5	588.276	259.5	469.522
259.6	583.098	259.6	480.976
259.7	571.649	259.7	489.857
259.8	575.986	259.8	499.753
259.9	570.228	259.9	517.201
260	550.499	260	525.914
260.1	554.805	260.1	535.705
260.2	562.97	260.2	544.346
260.3	538.437	260.3	549.956
260.4	540.715	260.4	559.686
260.5	544.517	260.5	562.008
260.6	534.836	260.6	577.816
260.7	550.512	260.7	571.161
260.8	541.026	260.8	570.244
260.9	544.392	260.9	577.646
261	544.489	261	581.799
261.1	542.079	261.1	582.413
261.2	536.487	261.2	584.889
261.3	530.799	261.3	593.47
261.4	522.803	261.4	584.428
261.5	515.87	261.5	568.976
261.6	525.278	261.6	575.471
261.7	541.46	261.7	588.033
261.8	510.435	261.8	583.789
261.9	510.42	261.9	574.692
262	526.411	262	581.246
262.1	518.574	262.1	580.611
262.2	505.482	262.2	580.599
262.3	507.059	262.3	575.871
262.4	498.168	262.4	561.329
262.5	506.251	262.5	566.128
262.6	508.239	262.6	560.589
262.7	504.562	262.7	565.073
262.8	495.554	262.8	559.802
262.9	506.593	262.9	553.548
263	495.053	263	560.574
263.1	499.604	263.1	556.227
263.2	493.397	263.2	550.854
263.3	488.003	263.3	543.444
263.4	490.719	263.4	535.135
263.5	497.109	263.5	546.589
263.6	475.51	263.6	541.7
263.7	498.272	263.7	533.89
263.8	469.861	263.8	530.614
263.9	478.434	263.9	532.753
264	478.626	264	525.903
264.1	474.714	264.1	526.058
264.2	473.852	264.2	524.748
264.3	475.084	264.3	523.265
264.4	477.767	264.4	519.097
264.5	471.242	264.5	519.274
264.6	466.791	264.6	509.932
264.7	460.105	264.7	507.36
264.8	466.358	264.8	511.01
264.9	469.07	264.9	510.742
265	475.133	265	503.357
265.1	461.993	265.1	507.794
265.2	461.616	265.2	499.871
265.3	446.621	265.3	497.577
265.4	464.992	265.4	495.752
265.5	457.634	265.5	497.875
265.6	456.59	265.6	494.172
265.7	465.015	265.7	492.97
265.8	443.181	265.8	488.518
265.9	449.088	265.9	480.387
266	456.111	266	485.736
266.1	447.043	266.1	478.525
266.2	453.601	266.2	480.058
266.3	441.507	266.3	474.979
266.4	454.933	266.4	478.029
266.5	449.132	266.5	469.958
266.6	435.175	266.6	468.322
266.7	432.22	266.7	470.406
266.8	433.249	266.8	467.792
266.9	438.135	266.9	469.945
267	442.725	267	464.453
267.1	435.623	267.1	468.271
267.2	437.369	267.2	461.34
267.3	436.562	267.3	461.528
267.4	427.449	267.4	458.803
267.5	438.284	267.5	460.514
267.6	428.039	267.6	451.848
267.7	421.303	267.7	456.928
267.8	435.163	267.8	457.484
267.9	422.54	267.9	452.782
268	432.442	268	450.733
268.1	426.45	268.1	452
268.2	415.868	268.2	448.081
268.3	425.466	268.3	448.866
268.4	417.834	268.4	448.876
268.5	420.569	268.5	444.973
268.6	420.681	268.6	441.365
268.7	419.963	268.7	440.889
268.8	415.979	268.8	435.186
268.9	420.756	268.9	437.488
269	413.2	269	440.337
269.1	416.081	269.1	435.645
269.2	408.832	269.2	432.778
269.3	408.465	269.3	433.296
269.4	412.251	269.4	429.127
269.5	388.165	269.5	433.067
269.6	403.31	269.6	429.576
269.7	403.432	269.7	425.034
269.8	407.379	269.8	428.696
269.9	409.898	269.9	421.368
270	407.453	270	423.606
270.1	404.52	270.1	421.296
270.2	398.957	270.2	422.889
270.3	400.798	270.3	419.569
270.4	393.959	270.4	420.457
270.5	409.767	270.5	416.235
270.6	410.516	270.6	417.89
270.7	389.875	270.7	417.37
270.8	388.75	270.8	415.534
270.9	431.756	270.9	411.853
271	426.508	271	416.763
271.1	427.139	271.1	413.042
271.2	428.227	271.2	413.187
271.3	452.748	271.3	414.47
271.4	447.421	271.4	408.162
271.5	463.091	271.5	410.99
271.6	491.194	271.6	407.422
271.7	500.255	271.7	405.201
271.8	529.009	271.8	402.085
271.9	552.407	271.9	407.035
272	554.438	272	403.988
272.1	621.327	272.1	401.449
272.2	624.039	272.2	402.143
272.3	609.438	272.3	403.005
272.4	636.971	272.4	404.14
272.5	601.132	272.5	405.884
272.6	602.942	272.6	403.027
272.7	617.673	272.7	403.537
272.8	577.742	272.8	406.019
272.9	608.444	272.9	404.302
273	622.287	273	405.483
273.1	609.301	273.1	410.438
273.2	577.417	273.2	411.603
273.3	612.573	273.3	415.42
273.4	576.552	273.4	420.309
273.5	588.557	273.5	420.374
273.6	614.186	273.6	426.081
273.7	590.745	273.7	438.096
273.8	615.804	273.8	441.941
273.9	603.211	273.9	454.831
274	617.781	274	474.308
274.1	586.45	274.1	493.324
274.2	588.874	274.2	507.77
274.3	590.949	274.3	528.374
274.4	585.201	274.4	547.291
274.5	582.045	274.5	566.476
274.6	580.369	274.6	589.466
274.7	589.72	274.7	597.231
274.8	562.113	274.8	621.239
274.9	558.71	274.9	631.049
275	555.265	275	637.878
275.1	563.4	275.1	638.492
275.2	565.2	275.2	644.968
275.3	573.714	275.3	650.445
275.4	549.955	275.4	654.834
275.5	544.717	275.5	642.868
275.6	543.84	275.6	647.439
275.7	562.437	275.7	656.255
275.8	537.77	275.8	644.395
275.9	531.124	275.9	647.886
276	528.773	276	642.113
276.1	539.832	276.1	638.483
276.2	523.07	276.2	631.694
276.3	528.199	276.3	631.313
276.4	524.889	276.4	619.589
276.5	531.841	276.5	623.728
276.6	529.429	276.6	619.242
276.7	518.922	276.7	615.375
276.8	518.535	276.8	612.36
276.9	513.828	276.9	612.727
277	492.547	277	602.816
277.1	501.697	277.1	600.947
277.2	518.645	277.2	596.627
277.3	496.116	277.3	593.846
277.4	499.928	277.4	590.164
277.5	497.709	277.5	584.404
277.6	503.472	277.6	584.984
277.7	503.563	277.7	580.257
277.8	482.605	277.8	574.599
277.9	498.374	277.9	565.008
278	482.442	278	571.175
278.1	484.325	278.1	562.097
278.2	495.906	278.2	556.293
278.3	475.024	278.3	559.185
278.4	493.285	278.4	554.552
278.5	475.179	278.5	550.281
278.6	473.777	278.6	545.981
278.7	484.602	278.7	540.08
278.8	466.699	278.8	538.654
278.9	468.029	278.9	532.171
279	470.558	279	531.755
279.1	469.654	279.1	531.071
279.2	457.514	279.2	525.82
279.3	467.205	279.3	519.824
279.4	460.391	279.4	516.854
279.5	469.65	279.5	518.786
279.6	465.413	279.6	517.4
279.7	466.56	279.7	512.19
279.8	456.435	279.8	509.197
279.9	457.472	279.9	508.635
280	454.757	280	504.269
280.1	449.337	280.1	505.43
280.2	455.904	280.2	499.108
280.3	449.925	280.3	497.509
280.4	440.123	280.4	492.207
280.5	446.099	280.5	489.485
280.6	448.774	280.6	493.054
280.7	449.499	280.7	488.93
280.8	449.177	280.8	487.185
280.9	448.031	280.9	479.511
281	431.421	281	482.295
281.1	439.097	281.1	474.595
281.2	434.569	281.2	475.291
281.3	429.386	281.3	472.942
281.4	436.958	281.4	470.803
281.5	441.729	281.5	472.909
281.6	444.169	281.6	471.114
281.7	431.218	281.7	465.578
281.8	429.723	281.8	461.356
281.9	437.868	281.9	465.457
282	433.251	282	462.438
282.1	428.13	282.1	465.788
282.2	434.386	282.2	459.105
282.3	410.341	282.3	460.727
282.4	432.802	282.4	453.269
282.5	415.433	282.5	457.631
282.6	432.719	282.6	452.181
282.7	425.163	282.7	447.495
282.8	417.578	282.8	449.115
282.9	425.966	282.9	447.253
283	421.195	283	444.893
283.1	420.45	283.1	443.584
283.2	414.704	283.2	441.539
283.3	413.409	283.3	441.053
283.4	409.726	283.4	438.036
283.5	422.575	283.5	434.654
283.6	416.613	283.6	432.568
283.7	415.707	283.7	438.878
283.8	417.868	283.8	434.413
283.9	417.509	283.9	432.652
284	406.28	284	435.332
284.1	419.167	284.1	425.71
284.2	407.881	284.2	428.29
284.3	408.647	284.3	424.605
284.4	421.644	284.4	425.039
284.5	403.705	284.5	427.986
284.6	408.098	284.6	425.646
284.7	412.978	284.7	427.727
284.8	409.504	284.8	422.093
284.9	411.628	284.9	420.973
285	416.557	285	419.156
285.1	408.732	285.1	416.009
285.2	425.691	285.2	417.987
285.3	411.592	285.3	417.502
285.4	416.631	285.4	414.031
285.5	426.957	285.5	411.389
285.6	428.357	285.6	409.407
285.7	437.128	285.7	413.026
285.8	434.783	285.8	410.044
285.9	444.95	285.9	408.031
286	478.839	286	409.016
286.1	490.027	286.1	405.48
286.2	518.448	286.2	411.177
286.3	539.774	286.3	407.497
286.4	584.329	286.4	409.078
286.5	613.085	286.5	405.08
286.6	598.875	286.6	403.375
286.7	629.14	286.7	403.574
286.8	607.1	286.8	399.784
286.9	570.115	286.9	400.195
287	495.243	287	401.979
287.1	502.11	287.1	402.72
287.2	508.964	287.2	403.097
287.3	521.607	287.3	401.993
287.4	529.025	287.4	397.453
287.5	539.151	287.5	402.4
287.6	539.853	287.6	401.169
287.7	563.048	287.7	406.723
287.8	530.271	287.8	410.491
287.9	557.319	287.9	411.667
288	550.258	288	420.084
288.1	560.37	288.1	422.577
288.2	548.23	288.2	434.552
288.3	555.902	288.3	440.019
288.4	558.142	288.4	456.043
288.5	569.821	288.5	483.89
288.6	548.895	288.6	514.307
288.7	567.967	288.7	531.983
288.8	543.819	288.8	577.219
288.9	548.172	288.9	629.943
289	544.857	289	683.519
289.1	554.203	289.1	716.055
289.2	530.884	289.2	867.767
289.3	602.601	289.3	843.144
289.4	525.97	289.4	814.172
289.5	567.058	289.5	819.552
289.6	538.34	289.6	785.357
289.7	525.152	289.7	773.316
289.8	534.756	289.8	767.886
289.9	540.371	289.9	776.983
290	566.554	290	761.73
290.1	561.285	290.1	749.802
290.2	546.215	290.2	732.834
290.3	562.702	290.3	727.272
290.4	557.314	290.4	714.099
290.5	534.297	290.5	699.219
290.6	513.388	290.6	692.293
290.7	545.737	290.7	676.566
290.8	519.61	290.8	675.93
290.9	529.92	290.9	672.765
291	537.265	291	665.097
291.1	532.817	291.1	656.678
291.2	537.175	291.2	648.764
291.3	509.152	291.3	641.638
291.4	510.271	291.4	634.455
291.5	515.41	291.5	631.093
291.6	514.941	291.6	622.823
291.7	527.928	291.7	613.458
291.8	512.073	291.8	611.796
291.9	539.932	291.9	611.45
292	508.467	292	595.871
292.1	506.153	292.1	595.627
292.2	528.461	292.2	586.663
292.3	513.818	292.3	580.891
292.4	516.248	292.4	578.537
292.5	484.701	292.5	575.48
292.6	507.268	292.6	570.564
292.7	494.826	292.7	567.821
292.8	515.912	292.8	566.861
292.9	498.171	292.9	562.283
293	500.754	293	552.05
293.1	499.869	293.1	550.601
293.2	504.59	293.2	546.291
293.3	506.498	293.3	544.669
293.4	489.634	293.4	536.624
293.5	487.238	293.5	536.489
293.6	487.583	293.6	530.129
293.7	489.679	293.7	524.407
293.8	481.342	293.8	525.068
293.9	497.267	293.9	524.467
294	484.016	294	521.261
294.1	477.868	294.1	515.165
294.2	481.362	294.2	516.123
294.3	489.716	294.3	512.881
294.4	479.568	294.4	500.534
294.5	473.281	294.5	504.419
294.6	468.49	294.6	502.58
294.7	475.578	294.7	505.728
294.8	469.243	294.8	499.195
294.9	463.662	294.9	494.779
295	461.364	295	496.583
295.1	472.401	295.1	495.304
295.2	467.516	295.2	486.856
295.3	469.877	295.3	491.891
295.4	463.833	295.4	487.867
295.5	466.202	295.5	486.893
295.6	471.693	295.6	483.538
295.7	463.556	295.7	482.237
295.8	460.406	295.8	476.62
295.9	457.369	295.9	477.338
296	463.005	296	476.215
296.1	463.206	296.1	473.473
296.2	450.001	296.2	472.856
296.3	444.611	296.3	473.792
296.4	461.154	296.4	470.088
296.5	445.03	296.5	471.845
296.6	448.938	296.6	467.218
296.7	442.329	296.7	463.251
296.8	431.098	296.8	462.245
296.9	441.598	296.9	456.966
297	447.599	297	459.467
297.1	451.069	297.1	456.529
297.2	437.965	297.2	458.332
297.3	442.505	297.3	455.861
297.4	434.913	297.4	454.315
297.5	447.635	297.5	453.411
297.6	437.59	297.6	450.269
297.7	433.477	297.7	450.475
297.8	424.298	297.8	443.231
297.9	435.196	297.9	451.317
298	433.433	298	445.746
298.1	427.514	298.1	444.56
298.2	426.873	298.2	443.18
298.3	428.916	298.3	443.16
298.4	430.047	298.4	444.617
298.5	427.165	298.5	439.041
298.6	422.81	298.6	437.108
298.7	423.994	298.7	437.678
298.8	427.079	298.8	436.731
298.9	420.451	298.9	437.059
299	411.673	299	437.162
299.1	419.497	299.1	432.438
299.2	417.235	299.2	430.646
299.3	421.613	299.3	431.551
299.4	399.572	299.4	433.863
299.5	412.952	299.5	426.324
299.6	413.685	299.6	418.305
299.7	418.898	299.7	429.343
299.8	421.119	299.8	423.035
[truncated: 7,002 more rows]

## Sheet: Figure 5b
Non-recrystallized		Recrystallized		Fine architecture		Coarse achitecture
Strain (%)	Stress (MPa)	Strain (%)	Stress (MPa)	Strain (%)	Stress (MPa)	Strain (%)	Stress (MPa)
0	0.5	0	0.02779	0	0.1	0	0.19227
0.00219	3.03285	-0.000618686	0.14699	0.00571	0.49215	-0.000479597	0.19227
0.00536	8.91146	-0.000618686	0.26326	0.00533	0.49215	-0.000479597	0.19227
0.00688	11.169	-0.000834772	0.45121	0.00537	0.82787	-0.0013	0.19227
0.00846	14.4589	-0.000834772	0.64353	0.00537	0.85501	-0.00128	0.19227
0.01019	16.3124	-0.000834772	0.90095	0.00499	0.88758	-0.00128	0.19227
0.01019	16.5348	-0.00107	1.16494	0.00499	0.97131	-0.000684131	0.19227
0.01019	16.751	-0.00107	1.43918	0.00499	1.08529	-0.000684131	0.19227
0.01081	16.9478	-0.00107	1.70756	0.00499	1.22175	-0.000162217	0.6433
0.01081	17.1827	-0.00107	1.96205	0.00451	1.39155	-0.000190428	0.93894
0.01081	17.4522	-0.000325426	2.20849	0.00451	1.53344	-0.000190428	1.31821
0.01081	17.6941	-0.000325426	2.44543	0.0056	1.65051	-0.000126952	1.65073
0.01043	17.9116	-0.000325426	2.65897	0.0056	1.76061	-0.000126952	1.95427
0.01043	18.1133	0.000870765	2.90834	0.0056	1.92576	-0.000296222	2.23477
0.01043	18.3163	0.000870765	3.1833	0.0056	2.08393	-0.00125	2.52119
0.01046	18.6031	0.000870765	3.46704	0.00721	2.23513	-0.00125	2.76021
0.01046	18.8491	0.00165	3.71422	0.00721	2.39872	-0.00192	3.02951
0.01046	19.0237	0.00165	3.96725	0.00721	2.53673	-0.00192	3.26985
0.0116	19.2406	0.00165	4.20345	0.00721	2.71196	-0.00229	3.4654
0.0116	19.497	0.00165	4.43966	0.00735	2.92518	-0.00311	3.68664
0.0116	19.725	0.00172	4.69634	0.00735	3.11669	-0.00311	3.87759
0.0116	19.9557	0.00172	4.93547	0.006	3.26246	-0.00375	4.06327
0.01222	20.1809	0.00172	5.18119	0.006	3.4245	-0.00375	4.21142
0.01222	20.3943	0.00157	5.45688	0.006	3.59741	-0.00305	4.44978
0.01222	20.6195	0.00157	5.72819	0.00628	3.78116	-0.00104	4.64863
0.01222	20.8142	0.00157	5.96366	0.00628	3.96104	-0.00104	4.80008
0.01222	21.0339	0.00124	6.2028	0.00628	4.15953	0.000155164	5.00222
0.01222	21.2459	0.00124	6.43827	0.00628	4.34639	0.000155164	5.20568
0.01219	21.4808	0.00124	6.65985	0.00757	4.55418	-0.000239798	5.36436
0.01219	21.7275	0.00124	6.89167	0.00757	4.75034	-0.000380856	5.50988
0.01219	21.9485	0.000986525	7.11837	0.00757	4.9814	0.00031738	5.71202
0.01219	22.155	0.000986525	7.37871	0.00719	5.2016	0.00031738	5.901
0.01243	22.3913	0.000832178	7.66464	0.00719	5.44505	0.00133	6.07746
0.01243	22.6116	0.000832178	7.8811	0.00719	5.68696	0.00133	6.23483
0.01289	22.8181	0.000832178	8.13852	0.00605	5.89243	0.00178	6.42051
0.01289	23.0294	0.00015305	8.36449	0.00605	6.08781	0.00224	6.5871
0.01289	23.265	0.00015305	8.60289	0.00605	6.35996	0.00224	6.77278
0.01417	23.4895	0.00015305	8.86396	0.00605	6.65304	0.00278	6.9578
0.01417	23.732	0.00015305	9.09139	0.00517	6.85386	0.00276	7.12308
0.01417	23.9621	0.00018392	9.31297	0.00517	7.10196	0.00276	7.28835
0.01417	24.1395	0.00018392	9.57112	0.00517	7.39815	0.00254	7.41411
0.01417	24.3653	0.00018392	9.86802	0.00531	7.63928	0.00254	7.58004
0.01527	24.6044	0.00106	10.0969	0.00531	7.91918	0.0019	7.74794
0.01527	24.8448	0.00106	10.3265	0.00531	8.18125	0.0021	7.94482
0.01496	25.0368	0.00106	10.5576	0.00689	8.40687	0.0021	8.16013
0.01496	25.2682	0.0019	10.7931	0.00689	8.67824	0.0025	8.29643
0.01496	25.5218	0.0019	11.0995	0.00689	8.94884	0.0025	8.45182
0.01423	25.7234	0.0019	11.3416	0.00689	9.20625	0.00149	8.6296
0.01423	25.9431	0.0019	11.5639	0.00811	9.48615	0.000204534	8.81265
0.01423	26.1579	0.00289	11.7643	0.00811	9.73271	0.000204534	8.9529
0.01423	26.3782	0.00289	11.9844	0.00791	9.96764	-0.000296222	9.15702
0.01405	26.6104	0.00289	12.2096	0.00791	10.2351	-0.000296222	9.27224
0.01405	26.803	0.00387	12.4422	0.00791	10.5119	-0.000634761	9.47768
0.01405	26.9984	0.00387	12.7091	0.00772	10.7461	-4.94e-05	9.66666
0.01441	27.2381	0.00387	12.9358	0.00772	11.0803	-4.94e-05	9.81678
0.01441	27.4772	0.00505	13.1749	0.00772	11.3733	0.00157	9.94715
0.01441	27.7114	0.00505	13.4243	0.00772	11.637	0.00157	10.1348
0.01447	27.9089	0.00505	13.6466	0.00841	11.8719	0.00325	10.3034
0.01447	28.1043	0.00505	13.855	0.00841	12.1177	0.00378	10.4489
0.01447	28.3468	0.0064	14.0839	0.00841	12.4325	0.00378	10.63
0.01447	28.5519	0.0064	14.3296	0.00869	12.6333	0.00358	10.7465
0.01536	28.723	0.00658	14.5739	0.00869	12.9217	0.00326	10.8986
0.01536	28.9524	0.00658	14.7911	0.00869	13.2264	0.00326	11.1317
0.01668	29.1651	0.00658	15.0331	0.00786	13.4846	0.00198	11.2634
0.01668	29.3785	0.00658	15.251	0.00786	13.7637	0.000789924	11.4287
0.01668	29.6349	0.00554	15.4946	0.00786	14.0126	0.000789924	11.5867
0.01668	29.8005	0.00554	15.7213	0.00786	14.2995	-7.05e-05	11.7645
0.01688	30.0423	0.00554	15.9268	0.008	14.5476	-7.05e-05	11.8955
0.01688	30.2994	0.00554	16.1681	0.008	14.798	-0.00162	12.1352
0.01688	30.4782	0.00541	16.3948	0.008	15.0524	-0.00324	12.2537
0.01688	30.6528	0.00541	16.6149	0.00906	15.3664	-0.00324	12.3926
0.01657	30.86	0.00558	16.8489	0.00906	15.6478	-0.00322	12.5441
0.01657	31.1018	0.00558	17.0946	0.00906	15.9324	-0.000141058	12.6876
0.0168	31.345	0.00558	17.352	0.00978	16.2293	-0.000141058	12.8667
0.0168	31.5362	0.00515	17.5758	0.00978	16.4984	0.00341	13.0129
0.0168	31.7379	0.00515	17.7776	0.00978	16.7542	0.00341	13.217
0.01785	31.9644	0.00515	18.008	0.00978	17.0264	0.00458	13.3559
0.01785	32.1709	0.00515	18.2844	0.0104	17.3241	0.00401	13.5107
0.01785	32.3456	0.00506	18.5119	0.0104	17.5986	0.00401	13.6654
0.01785	32.5472	0.00506	18.7554	0.01133	17.9134	0.00334	13.8405
0.01785	32.8146	0.00506	18.9272	0.01133	18.1483	0.00334	14.0361
0.01868	33.0246	0.00543	19.17	0.01133	18.415	0.0028	14.2257
0.01868	33.1874	0.00543	19.4172	0.01133	18.7042	0.00215	14.3212
0.01823	33.4071	0.00543	19.6351	0.01281	18.9508	0.00215	14.4865
0.01823	33.6219	0.0056	19.8823	0.01281	19.1842	0.00213	14.6689
0.01823	33.8027	0.0056	20.0936	0.01281	19.4439	0.00213	14.8355
0.01675	34.0106	0.0056	20.2816	0.01281	19.7254	0.00188	15.0244
0.01675	34.249	0.0056	20.482	0.0143	20.0324	0.0009733	15.1667
0.01675	34.4499	0.00647	20.6896	0.0143	20.2735	0.0009733	15.3491
0.01675	34.6335	0.00647	20.939	0.015	20.5519	0.000592443	15.5025
0.01633	34.858	0.00647	21.1708	0.015	20.8837	0.000592443	15.6855
0.01633	35.0652	0.00863	21.4487	0.015	21.1202	0.000712342	15.8936
0.01633	35.2405	0.00863	21.701	0.01567	21.4032	0.0015	16.0319
0.01694	35.4609	0.00863	21.8363	0.01567	21.7281	0.0015	16.1919
0.01694	35.6403	0.00946	22.0593	0.01567	21.9653	0.00254	16.3631
0.01694	35.844	0.00946	22.2912	0.01567	22.239	0.00254	16.5527
0.01846	36.0498	0.00946	22.5391	0.01652	22.5259	0.0032	16.7094
0.01846	36.2556	0.00946	22.7987	0.01652	22.774	0.00368	16.9161
0.01846	36.424	0.00867	23.0217	0.01652	23.0206	0.00334	17.0636
0.01846	36.6388	0.00867	23.206	0.01694	23.3005	0.00334	17.2236
0.02057	36.8668	0.00778	23.4305	0.01694	23.5974	0.00239	17.3797
0.02057	37.0608	0.00778	23.6631	0.01694	23.851	0.00239	17.6246
0.02182	37.261	0.00778	23.87	0.01615	24.1355	0.00202	17.7517
0.02182	37.4751	0.00778	24.0843	0.01615	24.4123	0.00322	17.9025
0.02182	37.6733	0.00723	24.3344	0.01615	24.7217	0.00322	18.1093
0.02182	37.8659	0.00723	24.5596	0.01615	24.983	0.00485	18.2969
0.02195	38.0717	0.00723	24.7461	0.01515	25.2427	0.00485	18.4549
0.02195	38.2983	0.00723	24.9626	0.01515	25.5505	0.00556	18.6472
0.02195	38.5277	0.00748	25.179	0.01515	25.825	0.00549	18.8006
0.02189	38.6655	0.00748	25.4123	0.01521	26.0382	0.00549	18.9889
0.02189	38.8464	0.00765	25.6207	0.01521	26.3042	0.00581	19.1825
0.02189	39.048	0.00765	25.8584	0.01521	26.6337	0.0059	19.3926
0.02219	39.249	0.00765	26.0741	0.0155	26.9151	0.0059	19.5322
0.02219	39.4548	0.00735	26.303	0.0155	27.1865	0.00566	19.7053
0.02219	39.6696	0.00735	26.4712	0.0155	27.4207	0.00566	19.8871
0.02279	39.865	0.00735	26.703	0.0155	27.7145	0.00588	20.0951
0.02279	40.0555	0.00735	26.9429	0.01585	27.9991	0.00562	20.2644
0.02279	40.2814	0.00635	27.144	0.01585	28.2309	0.00562	20.4461
0.02279	40.4893	0.00635	27.3977	0.01601	28.5279	0.00596	20.6324
0.0235	40.6701	0.00635	27.6252	0.01601	28.7961	0.00596	20.8359
0.0235	40.8343	0.0064	27.7905	0.01601	29.0977	0.00714	21.0176
0.0235	41.0228	0.0064	27.9842	0.01601	29.3815	0.00743	21.2125
0.02438	41.2334	0.0064	28.1949	0.01652	29.6327	0.00743	21.4048
0.02438	41.4282	0.00846	28.3945	0.01652	29.9297	0.00689	21.5839
0.02438	41.627	0.00846	28.6197	0.01652	30.2297	0.00689	21.7531
0.02468	41.8203	0.00846	28.823	0.01766	30.4933	0.0075	22
0.02468	41.9769	0.00846	29.0117	0.01766	30.7492	0.00894	22.1607
0.02468	42.1765	0.00971	29.2501	0.01766	31.0012	0.00894	22.3615
0.02468	42.401	0.00971	29.4666	0.01795	31.2501	0.00971	22.5577
0.02417	42.6158	0.01015	29.6955	0.01795	31.5408	0.00971	22.7632
0.02417	42.7953	0.01015	29.8498	0.01795	31.7998	0.00977	22.937
0.02417	43.0066	0.01015	30.0677	0.01754	32.0975	0.00945	23.1332
0.02423	43.2055	0.01015	30.282	0.01754	32.3511	0.00863	23.3228
0.02423	43.3544	0.01145	30.5109	0.01754	32.6023	0.00863	23.5118
0.02423	43.5782	0.01145	30.7339	0.01754	32.9101	0.00802	23.7146
0.02475	43.7847	0.01145	30.9445	0.01863	33.1745	0.00802	23.9471
0.02475	43.9185	0.01145	31.1741	0.01863	33.4288	0.00805	24.1512
0.02475	44.134	0.01217	31.3767	0.01863	33.725	0.0076	24.3204
0.02475	44.2947	0.01217	31.5698	0.02102	34.0095	0.0076	24.5238
0.02511	44.4756	0.01196	31.746	0.02102	34.2856	0.00769	24.7615
0.02511	44.6696	0.01196	31.9632	0.02102	34.505	0.00769	24.9604
0.02561	44.8435	0.01196	32.1913	0.02207	34.7686	0.0098	25.1968
0.02561	45.0333	0.01122	32.3778	0.02207	35.0229	0.01102	25.4233
0.02561	45.2578	0.01122	32.5782	0.02207	35.2749	0.01102	25.5951
0.02628	45.4553	0.01122	32.7786	0.02207	35.547	0.01053	25.8197
0.02628	45.6348	0.01122	32.9563	0.02261	35.8401	0.01013	26.0508
0.02628	45.7997	0.0111	33.1669	0.02261	36.1169	0.01013	26.2575
0.02628	45.9577	0.0111	33.4002	0.02291	36.3681	0.01025	26.463
0.02633	46.1572	0.0111	33.5874	0.02291	36.6488	0.01025	26.673
0.02633	46.3533	0.01184	33.7885	0.02291	36.9403	0.01001	26.9285
0.02633	46.5411	0.01184	33.9998	0.02291	37.1745	0.00992	27.1254
0.02556	46.7268	0.01184	34.2126	0.02298	37.442	0.00992	27.3446
0.02556	46.8834	0.01146	34.3867	0.02298	37.7196	0.01035	27.5501
0.02556	47.0587	0.01146	34.6112	0.02298	37.9933	0.01035	27.7799
0.02509	47.2382	0.01146	34.8225	0.02298	38.2235	0.00929	28.0617
0.02509	47.4121	0.01146	34.9805	0.02359	38.474	0.00789	28.2559
0.02509	47.6407	0.01035	35.1304	0.02359	38.7671	0.00789	28.4864
0.02509	47.8306	0.01035	35.3432	0.02313	39.0268	0.00762	28.6958
0.02585	47.9727	0.01035	35.5502	0.02313	39.2555	0.00762	28.9216
0.02585	48.1286	0.00995	35.7374	0.02313	39.4905	0.00822	29.1863
0.02585	48.2935	0.00995	35.9458	0.02247	39.7719	0.00901	29.4122
0.02714	48.4556	0.00995	36.1272	0.02247	40.0262	0.00901	29.6729
0.02714	48.6482	0.01024	36.2953	0.02247	40.2945	0.00889	29.9119
0.02714	48.8533	0.01024	36.5089	0.02247	40.5573	0.00889	30.1648
0.02764	49.0217	0.01024	36.6705	0.02332	40.8124	0.00895	30.3801
0.02764	49.1638	0.01024	36.8445	0.02332	41.0675	0.00851	30.6191
0.02764	49.3273	0.0107	37.0464	0.02332	41.3125	0.00802	30.8699
0.02764	49.5012	0.0107	37.2636	0.02414	41.563	0.00802	31.1103
0.02693	49.6613	0.01153	37.4325	0.02414	41.794	0.00909	31.3217
0.02693	49.8289	0.01153	37.6058	0.02414	42.0313	0.00909	31.6331
0.02654	50.0036	0.01153	37.8025	0.02396	42.3476	0.00973	31.8273
0.02654	50.1629	0.01153	37.9802	0.02396	42.6252	0.00994	32.0999
0.02654	50.3493	0.01306	38.1462	0.02396	42.8524	0.00994	32.335
0.02654	50.4727	0.01306	38.3488	0.02396	43.0632	0.01105	32.5891
0.02712	50.6009	0.01306	38.5367	0.02414	43.3431	0.01105	32.8578
0.02712	50.8226	0.01306	38.6911	0.02414	43.5889	0.01326	33.0995
0.02712	50.9972	0.01445	38.8439	0.02414	43.8634	0.0154	33.351
0.02712	51.1476	0.01445	39.0611	0.02473	44.12	0.0154	33.6466
0.02723	51.2917	0.01509	39.2388	0.02473	44.3209	0.016	33.9107
0.02723	51.4725	0.01509	39.415	0.02473	44.569	0.01724	34.1457
0.0271	51.5993	0.01509	39.5686	0.02494	44.8124	0.01724	34.4005
0.0271	51.776	0.01509	39.7288	0.02494	45.021	0.02	34.6626
0.0271	51.9548	0.01547	39.9291	0.02494	45.3009	0.02	34.9233
0.02753	52.065	0.01547	40.1054	0.02494	45.5319	0.02105	35.1722
0.02753	52.2638	0.01547	40.2524	0.02468	45.7863	0.01963	35.4705
0.02753	52.4267	0.01618	40.4579	0.02468	45.9956	0.01963	35.6951
0.02753	52.5742	0.01618	40.6246	0.02511	46.2755	0.01783	36.0012
0.02816	52.7156	0.01618	40.8089	0.02511	46.5306	0.01783	36.2758
0.02816	52.841	0.01685	40.9624	0.02511	46.7795	0.01581	36.4951
0.02816	53.0239	0.01685	41.1255	0.02511	47.0035	0.01418	36.792
0.02855	53.2013	0.01685	41.2923	0.0261	47.2548	0.01418	37.0561
0.02855	53.3558	0.01717	41.4765	0.0261	47.5013	0.01437	37.3398
0.02855	53.484	0.01717	41.6674	0.0261	47.7401	0.01437	37.5993
0.02846	53.6178	0.01717	41.867	0.0261	47.9696	0.01546	37.9015
0.02846	53.7563	0.01717	42.006	0.02674	48.21	0.01604	38.1603
0.02846	53.9365	0.01654	42.1596	0.02674	48.4674	0.01604	38.4223
0.02846	54.0931	0.01654	42.3439	0.02661	48.7326	0.01624	38.7463
0.0289	54.2407	0.01627	42.4901	0.02661	48.9551	0.01624	38.9623
0.0289	54.382	0.01627	42.6532	0.02661	49.259	0.01594	39.3284
0.0289	54.5414	0.01627	42.8514	0.02677	49.5048	0.01636	39.5094
0.02978	54.6966	0.01627	43.0313	0.02677	49.7134	0.01636	39.7978
0.02978	54.8629	0.01618	43.1724	0.02677	49.9406	0.01792	40.1086
0.02978	55.0493	0.01618	43.3603	0.02677	50.1871	0.01792	40.3937
0.03025	55.2281	0.01618	43.5505	0.028	50.3972	0.0185	40.6367
0.03025	55.3743	0.01618	43.7267	0.028	50.5957	0.01972	40.9001
0.03025	55.544	0.01563	43.8986	0.028	50.8492	0.02143	41.1924
0.03025	55.6722	0.01563	44.0404	0.02861	51.0663	0.02143	41.4723
0.02957	55.7873	0.01589	44.2006	0.02861	51.3176	0.02191	41.7732
0.02957	55.9674	0.01589	44.4404	0.02861	51.6044	0.02191	42.0273
0.0286	56.1351	0.01589	44.6277	0.02771	51.8153	0.02164	42.3684
0.0286	56.2758	0.01589	44.7885	0.02771	52.0433	0.02148	42.6568
0.0286	56.4344	0.01712	44.9692	0.02771	52.2976	0.02148	42.9353
0.0286	56.5834	0.01712	45.1293	0.02771	52.5837	0.02168	43.1717
0.02833	56.7968	0.01712	45.2975	0.02681	52.8194	0.02168	43.4489
0.02833	56.9139	0.01712	45.446	0.02681	53.0334	0.02178	43.7781
0.02833	57.0691	0.01852	45.6149	0.02681	53.3001	0.02148	44.058
0.02833	57.2527	0.01852	45.8182	0.0272	53.5444	0.02148	44.3451
0.02857	57.3906	0.01891	46.0171	0.0272	53.7785	0.02131	44.6578
0.02857	57.5431	0.01891	46.1465	0.0272	53.9847	0.0221	44.8942
0.02918	57.6726	0.01891	46.3169	0.02782	54.2057	0.0221	45.1971
0.02918	57.8445	0.01906	46.502	0.02782	54.429	0.02189	45.502
0.02918	57.9969	0.01906	46.6614	0.02782	54.6438	0.02189	45.8285
0.03016	58.1334	0.01906	46.831	0.02782	54.8849	0.01994	46.086
0.03016	58.3462	0.01906	47.0197	0.02903	55.095	0.0194	46.3619
0.03016	58.4778	0.01874	47.1674	0.02903	55.3749	0.0194	46.6365
0.03016	58.6101	0.01874	47.3627	0.03055	55.6138	0.02171	46.944
0.03044	58.7633	0.01874	47.5484	0.03055	55.7967	0.02171	47.262
0.03044	58.9497	0.01725	47.7364	0.03055	56.0386	0.02386	47.5379
0.03044	59.0682	0.01725	47.8709	0.03126	56.2999	0.02327	47.8954
0.02976	59.2317	0.01725	47.9967	0.03126	56.5194	0.02327	48.172
0.02976	59.3696	0.01666	48.1942	0.03126	56.7364	0.02156	48.4202
0.02976	59.5581	0.01666	48.3309	0.03126	56.9915	0.02156	48.7402
0.03016	59.7382	0.01666	48.4867	0.03108	57.2366	0.02136	49.0444
0.03016	59.9031	0.01666	48.6761	0.03108	57.4661	0.02337	49.2874
0.03016	60.0251	0.01715	48.8779	0.03108	57.6862	0.02337	49.6225
0.03016	60.1858	0.01715	49.0468	0.03003	57.925	0.02679	49.9089
0.03233	60.3341	0.01715	49.2384	0.03003	58.1305	0.02962	50.2092
0.03233	60.4761	0.01736	49.4074	0.03003	58.3205	0.02962	50.4976
0.03368	60.6265	0.01736	49.5939	0.0302	58.5616	0.03066	50.8189
0.03368	60.8212	0.01736	49.7503	0.0302	58.8159	0.03025	51.1047
0.03368	60.9639	0.01741	49.9237	0.0302	59.0036	0.03025	51.4128
0.03368	61.0956	0.01741	50.0809	0.0302	59.2633	0.02962	51.6966
0.03386	61.2931	0.01741	50.2147	0.03095	59.4881	0.02962	52.0456
0.03386	61.4705	0.01741	50.3858	0.03095	59.713	0.02869	52.3228
0.03386	61.618	0.01755	50.5343	0.03095	59.9572	0.02789	52.6099
0.03386	61.776	0.01755	50.7193	0.0315	60.1604	0.02789	52.8917
0.03423	61.8966	0.01733	50.9204	0.0315	60.3542	0.02789	53.2249
0.03423	62.038	0.01733	51.0849	0.0315	60.5628	0.02832	53.4922
0.03557	62.2223	0.01733	51.2319	0.03248	60.8295	0.02905	53.8195
0.03557	62.4142	0.01675	51.4104	0.03248	61.097	0.02987	54.0776
0.03557	62.566	0.01675	51.5873	0.03248	61.2815	0.02987	54.4127
0.0363	62.69	0.01675	51.7373	0.03248	61.4901	0.03023	54.7182
0.0363	62.8424	0.01675	51.8974	0.03303	61.7398	0.02961	55.0363
0.0363	63.0163	0.01701	52.0773	0.03303	61.9491	0.02961	55.353
0.0363	63.1688	0.01701	52.2184	0.03293	62.1856	0.02915	55.6196
0.03637	63.2928	0.01701	52.402	0.03293	62.3965	0.02915	55.9232
0.03637	63.4591	0.01787	52.5702	0.03293	62.6151	0.02906	56.203
0.03637	63.6317	0.01787	52.7355	0.03293	62.8369	0.0293	56.5691
0.03685	63.7827	0.01787	52.8985	0.03369	63.054	0.0293	56.8555
0.03685	63.9642	0.01854	53.0792	0.03369	63.2773	0.0298	57.1176
0.03685	64.1257	0.01854	53.224	0.03369	63.4781	0.0298	57.5054
0.03706	64.2913	0.01854	53.3571	0.03369	63.699	0.02981	57.7695
0.03706	64.4292	0.01854	53.5157	0.03534	63.944	0.02945	58.0566
0.03706	64.5872	0.01891	53.6957	0.03534	64.1643	0.02945	58.3719
0.03706	64.6835	0.01891	53.8595	0.03561	64.3813	0.0303	58.6755
0.03686	64.8969	0.01891	54.0247	0.03561	64.586	0.0303	58.9613
0.03686	65.0618	0.01942	54.1929	0.03561	64.7745	0.03229	59.328
0.03686	65.1824	0.01942	54.3867	0.03533	64.9892	0.03372	59.5815
0.0374	65.3327	0.01942	54.5176	0.03533	65.2187	0.03372	59.943
0.0374	65.4914	0.02028	54.6997	0.03533	65.4436	0.03396	60.2222
0.0374	65.6702	0.02028	54.8306	0.03533	65.6312	0.03396	60.5303
0.03819	65.8046	0.02028	54.9761	0.03562	65.8623	0.03331	60.8214
0.03819	65.955	0.02028	55.1743	0.03562	66.0848	0.03191	61.1282
0.03819	66.1122	0.02101	55.3586	0.03562	66.3313	0.03019	61.4113
0.03819	66.2716	0.02101	55.4924	0.03565	66.5081	0.03019	61.7425
0.03935	66.4525	0.02115	55.6255	0.03565	66.7089	0.02903	62.0573
0.03935	66.5689	0.02115	55.8288	0.03565	66.9276	0.02903	62.3628
0.03999	66.6998	0.02115	55.937	0.0361	67.1594	0.02948	62.692
0.03999	66.8938	0.02115	56.0892	0.0361	67.3494	0.03197	63.0028
0.03999	67.0317	0.02106	56.2778	0.0361	67.5882	0.03197	63.2681
0.03999	67.1987	0.02106	56.4416	0.0361	67.8161	0.03493	63.6191
0.03954	67.3366	0.02106	56.6076	0.03646	68.0084	0.03493	63.9121
0.03954	67.4787	0.02078	56.7429	0.03646	68.1805	0.03717	64.2137
0.03954	67.6512	0.02078	56.9023	0.03646	68.3992	0.0379	64.5376
0.03954	67.7752	0.02078	57.0742	0.03567	68.6054	0.0379	64.8254
0.03943	67.936	0.02025	57.2431	0.03567	68.8427	0.0378	65.1493
0.03943	68.0801	0.02025	57.4164	0.03567	69.0598	0.03711	65.4878
0.03936	68.2637	0.02025	57.562	0.03598	69.3009	0.03711	65.79
0.03936	68.4273	0.02009	57.6995	0.03598	69.5506	0.0359	66.0731
0.03936	68.5637	0.02009	57.8837	0.03598	69.7258	0.0359	66.3899
0.03883	68.7141	0.02009	58.0044	0.03598	69.8956	0.03553	66.7309
0.03883	68.8804	0.02009	58.2048	0.03769	70.0902	0.0355	67.0068
0.03883	69.0509	0.01956	58.3371	0.03769	70.305	0.0355	67.3275
0.03883	69.2068	0.01956	58.5353	0.0388	70.4981	0.03572	67.6679
0.03752	69.3162	0.01956	58.6947	0.0388	70.702	0.03572	67.9609
0.03752	69.4659	0.01944	58.8417	0.0388	70.902	0.03732	68.2724
0.03752	69.6426	0.01944	59.0055	0.0388	71.1447	0.03921	68.6062
0.03628	69.8318	0.01944	59.1481	0.03858	71.3827	0.03921	68.9427
0.03628	69.9731	0.02024	59.312	0.03858	71.5758	0.03986	69.2534
0.03628	70.1055	0.02024	59.4487	0.03858	71.7549	0.03986	69.5609
0.03613	70.2316	0.02024	59.6549	0.03858	71.9976	0.03933	69.8895
0.03613	70.3605	0.02024	59.799	0.03798	72.172	0.03825	70.2161
0.03613	70.5164	0.02103	59.9226	0.03798	72.3883	0.03825	70.4999
0.03613	70.6764	0.02103	60.074	0.03806	72.6295	0.0379	70.7955
0.03731	70.8469	0.02103	60.2626	0.03806	72.8365	0.0379	71.1656
0.03731	70.9903	0.02153	60.403	0.03806	73.0815	0.03739	71.4704
0.03731	71.1725	0.02153	60.5522	0.03841	73.2893	0.03722	71.799
0.03882	71.3264	0.02153	60.7497	0.03841	73.4699	0.03911	72.1368
0.03882	71.4539	0.02213	60.8901	0.03841	73.6754	0.03911	72.4265
0.03882	71.5869	0.02213	61.0495	0.03841	73.8731	0.04247	72.7498
0.03978	71.7546	0.02213	61.1906	0.03858	74.0344	0.04247	73.0408
0.03978	71.8904	0.02213	61.3376	0.03858	74.2321	0.04472	73.3733
0.03978	72.0207	0.0226	61.5285	0.03858	74.4585	0.04636	73.6683
0.03978	72.1516	0.0226	61.6777	0.0386	74.6523	0.04636	74.0403
0.04027	72.3006	0.02292	61.7932	0.0386	74.8826	0.0477	74.3215
0.04027	72.4516	0.02292	61.9534	0.0386	75.1261	0.0477	74.6264
0.04121	72.654	0.02292	62.1325	0.03905	75.3463	0.04735	74.9688
0.04121	72.8133	0.02233	62.3073	0.03905	75.5153	0.04546	75.2782
0.04121	72.9291	0.02233	62.4528	0.03905	75.7029	0.04546	75.591
0.04191	73.0718	0.02233	62.6123	0.03905	75.948	0.04366	75.8899
0.04191	73.2035	0.02233	62.7966	0.04004	76.1705	0.04292	76.2547
0.04191	73.367	0.02233	62.9706	0.04004	76.4008	0.04292	76.5905
0.04191	73.5229	0.02202	63.13	0.0413	76.5651	0.04374	76.8973
0.04191	73.6594	0.02202	63.2697	0.0413	76.7853	0.04374	77.1686
0.04143	73.8264	0.02264	63.4006	0.0413	76.9807	0.04519	77.5051
0.04143	73.9726	0.02264	63.5644	0.0413	77.1862	0.04534	77.8152
0.04032	74.0973	0.02264	63.6975	0.04211	77.3862	0.04534	78.1556
0.04032	74.2185	0.0231	63.8657	0.04211	77.5894	0.04562	78.4625
0.04032	74.4084	0.0231	64.0646	0.04211	77.7584	0.04562	78.7713
0.03961	74.5595	0.0231	64.2079	0.04211	78.0003	0.04713	79.0373
0.03961	74.6856	0.0231	64.3681	0.04287	78.212	0.04766	79.4172
0.03961	74.82	0.02256	64.5143	0.04287	78.4042	0.04766	79.6793
0.03961	74.9724	0.02256	64.6643	0.04361	78.6175	0.04642	80.0335
0.03953	75.136	0.02256	64.8156	0.04361	78.8012	0.04642	80.3344
0.03953	75.2503	0.02148	64.9963	0.04361	78.9974	0.04448	80.6406
0.03953	75.3979	0.02148	65.1513	0.04415	79.2137	0.044	80.9777
0.04034	75.5469	0.02148	65.2939	0.04415	79.4068	0.044	81.3162
0.04034	75.691	0.0219	65.4146	0.04415	79.606	0.04549	81.6138
0.04034	75.8476	0.0219	65.5806	0.04415	79.8262	0.04549	81.8976
0.0414	75.9896	0.0219	65.7831	0.04486	80.0146	0.04801	82.2301
0.0414	76.1448	0.0219	65.9257	0.04486	80.2356	0.05134	82.5725
0.0414	76.2952	0.02261	66.0464	0.04486	80.4263	0.05134	82.8491
0.0414	76.4164	0.02261	66.2226	0.04485	80.5938	0.05429	83.1394
0.04154	76.5834	0.02246	66.3813	0.04485	80.8078	0.05527	83.4983
0.04154	76.7165	0.02246	66.5356	0.04485	81.0234	0.05527	83.817
0.04124	76.8655	0.02246	66.7031	0.04634	81.2536	0.0543	84.1356
0.04124	76.9929	0.02246	66.8727	0.04634	81.418	0.05326	84.4767
0.04124	77.1475	0.02295	66.9795	0.04634	81.6165	0.05326	84.7684
0.04124	77.32	0.02295	67.147	0.04634	81.815	0.05278	85.0792
0.04083	77.4517	0.02295	67.3174	0.04866	82.0352	0.05278	85.3946
0.04083	77.6332	0.02295	67.4388	0.04866	82.236	0.05312	85.6902
0.04083	77.7905	0.02399	67.5828	0.04866	82.4337	0.05268	85.9898
0.04083	77.8993	0.02399	67.7583	0.0495	82.6051	0.05268	86.3638
0.04072	78.0365	0.02494	67.9163	0.0495	82.8299	0.05245	86.5982
0.04072	78.1723	0.02494	68.0392	0.0495	83.0253	0.05477	86.9485
0.04047	78.3226	0.02494	68.2425	0.04936	83.216	0.05477	87.2475
0.04047	78.4668	0.02626	68.399	0.04936	83.3944	0.05704	87.634
0.04047	78.613	0.02626	68.5576	0.04936	83.6068	0.05704	87.9132
0.03982	78.7938	0.02626	68.7127	0.04936	83.7913	0.05652	88.2272
0.03982	78.9365	0.02626	68.8706	0.04888	84.0123	0.05502	88.5387
0.03982	79.0738	0.02594	69.0096	0.04888	84.2387	0.05502	88.8462
0.03982	79.1985	0.02594	69.1858	0.04894	84.3829	0.0546	89.1826
0.03927	79.3564	0.02594	69.3248	0.04894	84.5876	0.0546	89.5119
0.03927	79.5415	0.02405	69.4674	0.04894	84.8039	0.0557	89.818
0.03927	79.6558	0.02405	69.6056	0.05016	85.0435	0.05723	90.1295
0.03877	79.7729	0.02405	69.735	0.05016	85.2327	0.05723	90.4324
0.03877	79.9503	0.02332	69.8915	0.05016	85.4048	0.05731	90.7208
0.03877	80.1076	0.02332	70.086	0.05016	85.6506	0.05731	91.0888
0.03882	80.2101	0.02332	70.2469	0.05016	85.8313	0.05652	91.399
0.03882	80.4007	0.02332	70.4012	0.05039	86.0383	0.05571	91.6992
0.03882	80.5559	0.02337	70.5431	0.05039	86.2468	0.05571	92.0363
0.03882	80.7312	0.02337	70.7018	0.04958	86.4469	0.05612	92.2991
0.03992	80.8379	0.02337	70.8561	0.04958	86.6361	0.05612	92.6632
0.03992	80.955	0.02442	71.0184	0.04958	86.8454	0.05757	92.9523
0.03992	81.095	0.02442	71.1852	0.04962	87.0292	0.05809	93.2663
0.04133	81.2502	0.02442	71.3307	0.04962	87.168	0.05809	93.5692
0.04133	81.3874	0.02626	71.4638	0.04962	87.4091	0.05829	93.8997
0.04133	81.5294	0.02626	71.6473	0.04962	87.5797	0.05829	94.2441
0.04295	81.6791	0.02626	71.806	0.05028	87.8068	0.0585	94.5305
0.04295	81.8225	0.02626	71.9581	0.05028	87.9991	0.05894	94.8249
0.04295	81.9583	0.02748	72.1102	0.05028	88.1612	0.06002	95.1627
0.04295	82.1191	0.02748	72.2287	0.05096	88.3674	0.06002	95.4998
0.04391	82.2507	0.0278	72.375	0.05096	88.5031	0.06101	95.8126
0.04391	82.4025	0.0278	72.5498	0.05096	88.721	0.06101	96.1042
0.04391	82.5251	0.0278	72.7194	0.05093	89.0141	0.06203	96.4671
0.04391	82.6415	0.0278	72.8459	0.05093	89.1955	0.06317	96.7771
0.04391	82.8175	0.02743	72.9775	0.05093	89.3327	0.06317	97.0794
0.04391	82.9783	0.02743	73.1684	0.05093	89.5429	0.06326	97.4027
0.04413	83.1085	0.02743	73.2913	0.04977	89.7328	0.06328	97.7168
0.04413	83.2527	0.02736	73.4492	0.04977	89.8949	0.06328	98.0223
0.04413	83.4127	0.02736	73.5977	0.04977	90.1073	0.06348	98.3344
0.04413	83.5527	0.02736	73.7578	0.04885	90.2957	0.06348	98.6847
0.04471	83.6774	0.02786	73.9546	0.04885	90.4872	0.06353	98.9494
0.04471	83.8007	0.02786	74.1425	0.04885	90.7043	0.06355	99.2483
0.04526	83.9088	0.02786	74.2741	0.04812	90.9137	0.06355	99.59
0.04526	84.071	0.02852	74.3984	0.04812	91.0928	0.06252	99.9029
0.04526	84.2165	0.02852	74.5542	0.04812	91.2951	0.06252	100.232
0.0454	84.3994	0.02852	74.6676	0.04812	91.4897	0.06097	100.588
0.0454	84.5394	0.02852	74.8657	0.04796	91.6836	0.06036	100.844
0.0454	84.6884	0.02857	74.9901	0.04796	91.8348	0.06036	101.174
0.0454	84.8117	0.02857	75.1246	0.04887	92.0278	0.06106	101.484
0.04514	84.9392	0.02857	75.3023	0.04887	92.2434	0.06106	101.793
0.04514	85.0785	0.02764	75.48	0.04887	92.4643	0.06221	102.112
0.04514	85.2392	0.02764	75.6475	0.04994	92.6737	0.0632	102.443
0.04544	85.3633	0.02764	75.7543	0.04994	92.8443	0.0632	102.817
0.04544	85.506	0.02741	75.8757	0.04994	93.0079	0.06363	103.08
0.04544	85.6674	0.02741	76.0219	0.04994	93.2195	0.06363	103.416
0.04653	85.8067	0.02741	76.2011	0.05161	93.4359	0.06405	103.718
0.04653	85.9349	0.02741	76.3919	0.05161	93.6235	0.06424	104
0.04653	86.095	0.02814	76.5316	0.05161	93.8266	0.06424	104.365
0.04653	86.2328	0.02814	76.6508	0.0534	93.9864	0.06392	104.628
0.0473	86.3894	0.02887	76.7773	0.0534	94.1786	0.06392	104.962
0.0473	86.5377	0.02887	76.939	0.0534	94.3764	0.06381	105.305
0.04801	86.6493	0.02887	77.102	0.05395	94.5896	0.06398	105.591
0.04801	86.7657	0.02887	77.2454	0.05395	94.7764	0.06407	105.95
0.04801	86.9334	0.02973	77.4267	0.05395	94.9757	0.06407	106.254
0.04801	87.0352	0.02973	77.5935	0.05395	95.1633	0.06422	106.558
0.04807	87.169	0.02973	77.7419	0.05349	95.3409	0.06422	106.882
0.04807	87.3332	0.02973	77.8977	0.05349	95.5696	0.06528	107.179
0.04807	87.4981	0.02986	78.049	0.05349	95.7557	0.06697	107.479
0.04807	87.6388	0.02986	78.2041	0.05316	95.9201	0.06697	107.836
0.04713	87.7676	0.0293	78.3511	0.05316	96.0984	0.06738	108.155
0.04713	87.9152	0.0293	78.4798	0.05316	96.2829	0.06738	108.457
0.04672	88.0538	0.0293	78.6143	0.05343	96.4992	0.06651	108.781
0.04672	88.1945	0.02948	78.7357	0.05343	96.6652	0.06664	109.095
0.04672	88.3261	0.02948	78.8732	0.05343	96.8691	0.06664	109.423
0.0463	88.4883	0.02948	79.0363	0.05343	97.0955	0.06862	109.776
0.0463	88.64	0.02948	79.1935	0.05405	97.2536	0.07002	110.055
0.0463	88.7661	0.02996	79.3639	0.05405	97.4607	0.07002	110.414
0.0463	88.8756	0.02996	79.527	0.05487	97.6382	0.06965	110.662
0.04555	89.0197	0.02996	79.6506	0.05487	97.822	0.06965	111.021
0.04555	89.1978	0.02983	79.799	0.05487	98.0143	0.0694	111.341
0.04555	89.3482	0.02983	79.9562	0.05487	98.2376	0.07014	111.632
0.04558	89.4874	0.02983	80.1003	0.05566	98.4376	0.07014	111.95
0.04558	89.6572	0.02943	80.2451	0.05566	98.6136	0.07097	112.309
0.04558	89.7757	0.02943	80.4184	0.05566	98.7927	0.07097	112.644
0.04694	89.8761	0.02943	80.5508	0.05566	98.9532	0.07116	112.935
0.04694	90.0002	0.02943	80.6736	0.05527	99.1269	0.07127	113.223
0.04694	90.1568	0.02877	80.8148	0.05527	99.2998	0.07127	113.516
0.04694	90.312	0.02877	80.9662	0.05511	99.5223	0.07153	113.849
0.04827	90.4457	0.02877	81.127	0.05511	99.7076	0.07153	114.188
0.04827	90.5767	0.02811	81.2455	0.05511	99.8898	0.07153	114.517
0.04827	90.7333	0.02811	81.4042	0.05524	100.06	0.07068	114.823
0.04887	90.8774	0.02811	81.6082	0.05524	100.248	0.07068	115.145
0.04887	90.9862	0.02773	81.7618	0.05524	100.466	0.06889	115.482
0.04887	91.1227	0.02773	81.8876	0.05524	100.647	0.06889	115.794
0.04892	91.271	0.02773	82.0236	0.05469	100.771	0.06768	116.074
0.04892	91.4262	0.02773	82.1267	0.05469	100.987	0.06772	116.401
0.04892	91.6043	0.02784	82.2547	0.05469	101.359	0.06826	116.733
0.04892	91.7269	0.02784	82.4448	0.05507	101.706	0.06826	116.995
0.04912	91.8274	0.02849	82.613	0.05507	101.831	0.06922	117.34
0.04912	91.9833	0.02849	82.7366	0.05507	101.882	0.06922	117.707
0.05013	92.1232	0.02849	82.8704	0.05564	101.912	0.07128	118.004
0.05013	92.2611	0.02849	83.0182	0.05564	102.061	0.07316	118.31
0.05013	92.4032	0.02875	83.163	0.05564	102.201	0.07316	118.604
0.05013	92.5258	0.02875	83.3143	0.05564	102.362	0.07454	118.966
0.05061	92.6672	0.02875	83.473	0.05538	102.521	0.07454	119.261
0.05061	92.8245	0.02875	83.6025	0.05538	102.651	0.07478	119.555
0.05061	92.9811	0.02892	83.7429	0.05538	102.821	0.07399	119.872
0.05061	93.1183	0.02892	83.8891	0.05583	102.983	0.07399	120.189
0.0506	93.2839	0.02934	84.0054	0.05583	103.202	0.07408	120.508
0.0506	93.3746	0.02934	84.1451	0.05583	103.432	0.07408	120.829
0.05009	93.5042	0.02934	84.3067	0.05723	103.635	0.07408	121.117
0.05009	93.6802	0.03	84.4647	0.05723	103.886	0.07366	121.486
0.05009	93.8188	0.03	84.5941	0.05723	104.047	0.07366	121.805
0.04861	93.9588	0.03	84.7199	0.05723	104.174	0.07355	122.079
0.04861	94.0731	0.03	84.8756	0.05846	104.381	0.07346	122.348
0.04861	94.2331	0.03088	85.0277	0.05846	104.589	0.07346	122.69
0.04861	94.4043	0.03088	85.1733	0.06051	104.782	0.07422	123.02
0.04788	94.5609	0.03088	85.3371	0.06051	104.95	0.07422	123.346
0.04788	94.6669	0.02992	85.457	0.06051	105.082	0.07558	123.656
0.04788	94.7757	0.02992	85.5784	0.06051	105.224	0.07686	124.003
0.0493	94.9274	0.02992	85.7035	0.06079	105.392	0.07686	124.323
0.0493	95.0958	0.02816	85.8497	0.06079	105.642	0.07791	124.646
0.0493	95.206	0.02816	85.996	0.06079	105.844	0.07791	124.895
0.05064	95.3536	0.02816	86.1422	0.06079	106.012	0.07851	125.275
0.05064	95.506	0.02816	86.317	0.05823	106.197	0.07949	125.602
0.05064	95.6792	0.02844	86.4384	0.05823	106.437	0.08051	125.853
0.05064	95.8012	0.02844	86.5561	0.05857	106.71	0.08051	126.191
0.05158	95.9107	0.0298	86.7002	0.05857	106.873	0.08035	126.53
0.05158	96.0506	0.0298	86.8238	0.05857	107.021	0.07877	126.801
0.05158	96.2336	0.0298	86.9678	0.06245	107.235	0.07877	127.108
0.05271	96.4103	0.0298	87.1587	0.06245	107.353	0.07812	127.456
0.05271	96.5405	0.03066	87.2772	0.06245	107.54	0.07812	127.73
0.05271	96.6542	0.03066	87.4234	0.06245	107.757	0.07876	128.099
0.05278	96.8066	0.03066	87.5682	0.06391	107.888	0.07808	128.429
0.05278	96.9577	0.03066	87.697	0.06391	108.064	0.07626	128.723
0.05278	97.1066	0.03078	87.8578	0.06391	108.226	0.07626	129.033
0.05278	97.2896	0.03078	87.9938	0.06139	108.426	0.07626	129.328
0.05294	97.4087	0.03109	88.116	0.06139	108.599	0.07573	129.617
0.05294	97.5168	0.03109	88.2579	0.06139	108.762	0.07657	129.973
0.05276	97.6693	0.03109	88.4085	0.06124	108.937	0.07657	130.265
0.05276	97.8508	0.0315	88.5467	0.06124	109.164	0.07805	130.59
0.05276	98.0074	0.0315	88.663	0.06124	109.38	0.07805	130.94
0.05215	98.1661	0.0315	88.8056	0.06124	109.578	0.07962	131.218
0.05215	98.313	0.0315	88.9665	0.06415	109.715	0.08085	131.549
0.05215	98.4439	0.03139	89.1332	0.06415	109.897	0.08085	131.852
0.05215	98.5832	0.03139	89.2334	0.06535	110.043	0.08162	132.154
0.05188	98.7419	0.03139	89.3445	0.06535	110.245	0.08162	132.52
0.05188	98.8992	0.03112	89.5164	0.06535	110.423	0.08277	132.77
0.05188	99.0682	0.03112	89.6912	0.06535	110.614	0.08393	133.067
0.05192	99.2082	0.03112	89.8148	0.06247	110.757	0.08393	133.408
0.05192	99.3697	0.03159	89.9391	0.06247	110.918	0.08426	133.704
0.05192	99.5082	0.03159	90.0707	0.06247	111.117	0.08426	134.01
0.05142	99.66	0.03159	90.2075	0.06247	111.329	0.08495	134.355
0.05142	99.7979	0.03159	90.3303	0.05797	111.529	0.08585	134.671
0.05142	99.9711	0.03237	90.4715	0.05797	111.707	0.08674	134.966
0.05142	100.15	0.03237	90.6221	0.05876	111.916	0.08674	135.276
0.05092	100.301	0.03237	90.7618	0.05876	112.068	0.08734	135.589
0.05092	100.454	0.03236	90.9007	0.05876	112.264	0.08734	135.912
0.05092	100.627	0.03236	91.0382	0.06452	112.464	0.08712	136.21
0.05106	100.757	0.03236	91.1793	0.06452	112.622	0.08594	136.542
0.05106	100.925	0.03254	91.3322	0.06452	112.827	0.08594	136.868
0.05106	101.079	0.03254	91.4887	0.06452	112.989	0.08436	137.177
0.05127	101.238	0.03254	91.6123	0.06452	113.162	0.08436	137.501
0.05127	101.422	0.03254	91.7402	0.06483	113.327	0.08409	137.8
0.05127	101.581	0.0324	91.8872	0.06483	113.478	0.08509	138.134
0.05127	101.689	0.0324	92.024	0.05945	113.672	0.08509	138.375
0.05219	101.831	0.03189	92.1461	0.05945	113.869	0.08619	138.693
0.05219	102.023	0.03189	92.2821	0.05945	114.048	0.08645	139.031
0.05346	102.176	0.03189	92.4445	0.05838	114.225	0.08645	139.318
0.05346	102.312	0.03189	92.6258	0.05838	114.363	0.08619	139.673
0.05346	102.482	0.03247	92.7231	0.05838	114.592	0.08619	139.95
0.05346	102.653	0.03247	92.8401	0.05838	114.823	0.08668	140.252
0.05388	102.799	0.03247	93.0193	0.06351	115.015	0.08713	140.587
0.05388	102.974	0.03247	93.1685	0.06351	115.163	0.08713	140.888
0.05388	103.144	0.03259	93.2796	0.06351	115.321	0.08684	141.231
0.05388	103.264	0.03259	93.4142	0.06663	115.514	0.08676	141.512
0.05385	103.444	0.03247	93.4968	0.06663	115.66	0.08676	141.834
0.05385	103.583	0.03247	93.6445	0.06663	115.866	0.0871	142.116
0.0546	103.69	0.03247	93.8149	0.0623	116.055	0.0871	142.434
0.0546	103.885	0.03275	93.9787	0.0623	116.193	0.08721	142.749
0.0546	104.062	0.03275	94.1184	0.0623	116.37	0.08721	143.055
0.05685	104.208	0.03275	94.2347	0.0623	116.539	0.0866	143.377
0.05685	104.351	0.03275	94.3605	0.05684	116.69	0.08654	143.694
0.05685	104.535	0.03278	94.5286	0.05684	116.892	0.08654	143.967
0.05685	104.704	0.03278	94.6888	0.05846	117.059	0.08835	144.28
0.05866	104.86	0.03278	94.797	0.05846	117.264	0.08835	144.634
0.05866	104.986	0.03275	94.9535	0.05846	117.465	0.09098	144.896
0.05866	105.143	0.03275	95.0976	0.05846	117.599	0.09301	145.175
0.05933	105.347	0.03275	95.2387	0.06372	117.772	0.09409	145.526
0.05933	105.489	0.03331	95.3718	0.06372	117.99	0.09409	145.851
0.05933	105.629	0.03331	95.4903	0.06372	118.161	0.09335	146.164
0.05966	105.773	0.03331	95.6263	0.06372	118.341	0.09335	146.482
0.05966	105.953	0.03331	95.7499	0.0643	118.525	0.09167	146.814
0.05966	106.099	0.03412	95.8786	0.0643	118.687	0.09105	147.106
0.05966	106.279	0.03412	96.0198	0.05985	118.843	0.09105	147.403
0.05977	106.455	0.03412	96.1806	0.05985	119.026	0.09178	147.682
0.05977	106.596	0.03496	96.3071	0.05985	119.194	0.09268	148.017
0.05977	106.783	0.03496	96.4351	0.0594	119.395	0.09268	148.349
0.05927	106.909	0.03496	96.5602	0.0594	119.505	0.09249	148.665
0.05927	107.028	0.03544	96.6765	0.0594	119.675	0.09249	148.928
0.05927	107.213	0.03544	96.8359	0.0594	119.921	0.09247	149.225
0.05808	107.349	0.03544	97.0128	0.06514	120.126	0.09303	149.56
0.05808	107.526	0.03544	97.1671	0.06514	120.309	0.09303	149.852
0.05808	107.736	0.03568	97.2761	0.06514	120.513	0.09268	150.16
0.05808	107.894	0.03568	97.4253	0.06847	120.711	0.09268	150.485
0.0567	108.038	0.03599	97.5584	0.06847	120.832	0.09203	150.79
0.0567	108.21	0.03599	97.7251	0.06847	120.955	0.09256	151.087
0.05558	108.369	0.03599	97.8567	0.06604	121.16	0.09256	151.373
0.05558	108.505	0.03571	97.9591	0.06604	121.351	0.09403	151.722
0.05558	108.667	0.03571	98.1281	0.06604	121.502	0.09403	152.013
0.05558	108.833	0.03571	98.2802	0.06604	121.695	0.09584	152.353
0.05576	109.024	0.03571	98.4184	0.06316	121.857	0.09739	152.644
0.05576	109.193	0.03571	98.5668	0.06316	121.965	0.09739	152.916
0.05576	109.341	0.0356	98.689	0.06316	122.141	0.09855	153.259
0.05576	109.491	0.0356	98.7913	0.06391	122.329	0.09855	153.563
0.05696	109.669	0.0356	98.9573	0.06391	122.508	0.09854	153.846
0.05696	109.818	0.0356	99.0956	0.06391	122.715	0.09766	154.169
0.05781	109.961	0.0356	99.2096	0.06567	122.892	0.09766	154.432
0.05781	110.128	0.03513	99.3215	0.06567	123.059	0.0966	154.744
0.05781	110.275	0.03513	99.5124	0.06567	123.254	0.0966	155.052
0.05816	110.456	0.03513	99.6601	0.06567	123.451	0.09564	155.357
0.05816	110.637	0.03513	99.7852	0.0644	123.629	0.09478	155.682
0.05816	110.777	0.035	99.9278	0.0644	123.766	0.09442	155.993
0.05816	110.955	0.035	100.089	0.06207	123.941	0.09442	156.28
0.05875	111.11	0.035	100.284	0.06207	124.132	0.09592	156.543
0.05875	111.238	0.03532	100.394	0.06207	124.262	0.09592	156.893
0.05875	111.41	0.03532	100.534	0.06207	124.402	0.09838	157.225
0.05946	111.593	0.03532	100.693	0.06281	124.566	0.10079	157.485
0.05946	111.77	0.03578	100.886	0.06281	124.761	0.10079	157.835
0.05946	111.929	0.03578	101.011	0.06281	124.93	0.1028	158.117
0.05951	112.073	0.03578	101.158	0.06281	125.109	0.1028	158.406
0.05951	112.213	0.03578	101.294	0.06614	125.306	0.10381	158.713
0.05951	112.405	0.03587	101.414	0.06614	125.478	0.10371	159.022
0.05951	112.556	0.03587	101.55	0.06895	125.683	0.10371	159.332
0.05924	112.727	0.03587	101.716	0.06895	125.845	0.10287	159.636
0.05924	112.886	0.03564	101.861	0.06895	126.034	0.10148	159.908
0.05954	113.055	0.03564	102.022	0.06952	126.204	0.10148	160.227
0.05954	113.228	0.03564	102.187	0.06952	126.364	0.10041	160.568
0.05954	113.385	0.03585	102.363	0.06952	126.531	0.10041	160.855
0.05954	113.526	0.03585	102.528	0.06952	126.642	0.10066	161.136
0.06041	113.677	0.03585	102.636	0.07013	126.831	0.10168	161.445
0.06041	113.838	0.03585	102.772	0.07013	126.986	0.10168	161.766
0.06041	113.969	0.03571	102.918	0.07013	127.14	0.1035	162.1
0.06041	114.142	0.03571	103.077	0.07282	127.302	0.1035	162.362
0.0613	114.327	0.03497	103.243	0.07282	127.501	0.1061	162.629
0.0613	114.496	0.03497	103.419	0.07282	127.688	0.10761	162.958
0.06168	114.67	0.03497	103.567	0.07488	127.83	0.10761	163.255
0.06168	114.84	0.03527	103.703	0.07488	128.003	0.10822	163.602
0.06168	114.981	0.03527	103.842	0.07488	128.224	0.10822	163.882
0.06225	115.11	0.03527	104.014	0.07488	128.471	0.10769	164.159
0.06225	115.327	0.03527	104.166	0.074	128.651	0.10655	164.473
0.06225	115.494	0.03527	104.329	0.074	128.756	0.10655	164.768
0.06225	115.635	0.03637	104.485	0.07273	128.929	0.10625	165.048
0.06356	115.792	0.03637	104.639	0.07273	129.071	0.10625	165.391
0.06356	115.979	0.03622	104.752	0.07273	129.202	0.10672	165.663
0.06356	116.144	0.03622	104.899	0.07273	129.413	0.10718	165.958
0.06471	116.266	0.03622	105.052	0.07311	129.606	0.10692	166.287
0.06471	116.446	0.03598	105.212	0.07311	129.75	0.10692	166.58
0.06471	116.616	0.03598	105.371	0.07311	129.913	0.10689	166.843
0.06493	116.757	0.03598	105.517	0.07311	130.079	0.10689	167.197
0.06493	116.96	0.03598	105.682	0.07305	130.266	0.10671	167.474
0.06493	117.137	0.03707	105.837	0.07305	130.435	0.10639	167.792
0.06493	117.276	0.03707	105.985	0.07235	130.651	0.10639	168.047
0.06422	117.426	0.03707	106.128	0.07235	130.849	0.10714	168.411
0.06422	117.585	0.03827	106.315	0.07235	130.97	0.10714	168.632
0.06422	117.761	0.03827	106.479	0.07201	131.101	0.10819	169.007
0.06448	117.899	0.03827	106.631	0.07201	131.284	0.10881	169.281
0.06448	118.057	0.03803	106.759	0.07201	131.496	0.10881	169.564
0.06448	118.247	0.03803	106.912	0.07201	131.67	0.10933	169.859
0.06607	118.407	0.03803	107.066	0.07226	131.831	0.10933	170.139
0.06607	118.537	0.03803	107.175	0.07226	131.983	0.11019	170.485
0.06607	118.68	0.03709	107.353	0.07226	132.163	0.1107	170.759
0.06607	118.872	0.03709	107.509	0.07291	132.326	0.1107	171.077
0.06781	119.053	0.03723	107.644	0.07291	132.488	0.11144	171.354
0.06781	119.184	0.03723	107.79	0.07291	132.678	0.11194	171.672
0.06937	119.361	0.03723	107.969	0.0725	132.857	0.11194	171.94
0.06937	119.532	0.03723	108.119	0.0725	133.061	0.11175	172.238
0.06937	119.704	0.03837	108.256	0.0725	133.232	0.1127	172.552
0.06937	119.853	0.03837	108.446	0.0725	133.383	0.1127	172.84
0.06974	119.976	0.03837	108.629	0.07221	133.559	0.1147	173.141
0.06974	120.135	0.03837	108.775	0.07221	133.766	0.1147	173.426
0.06974	120.327	0.03967	108.925	0.07221	133.929	0.11495	173.721
0.06974	120.456	0.03967	109.053	0.07356	134.11	0.11495	174.05
0.06917	120.671	0.04016	109.195	0.07356	134.218	0.11306	174.288
0.06917	120.837	0.04016	109.366	0.07356	134.399	0.11084	174.563
0.06862	120.972	0.04016	109.504	0.07518	134.555	0.11084	174.92
0.06862	121.148	0.03998	109.611	0.07518	134.684	0.10866	175.213
0.06862	121.311	0.03998	109.805	0.07518	134.86	0.10866	175.505
0.06802	121.492	0.03998	109.981	0.07518	135.069	0.10841	175.801
0.06802	121.653	0.03998	110.132	0.07575	135.25	0.11066	176.107
0.06802	121.755	0.03957	110.276	0.07575	135.422	0.11066	176.381
0.06802	121.907	0.03957	110.435	0.07623	135.584	0.11413	176.643
0.06743	122.1	0.03957	110.588	0.07623	135.795	0.11413	176.921
0.06743	122.301	0.03993	110.768	0.07623	135.975	0.1172	177.25
0.06743	122.436	0.03993	110.896	0.07623	136.157	0.11835	177.522
0.06717	122.592	0.03993	111.044	0.07719	136.323	0.11792	177.831
0.06717	122.75	0.04072	111.192	0.07719	136.501	0.11792	178.128
0.06717	122.923	0.04072	111.323	0.07719	136.643	0.11619	178.439
0.06761	123.091	0.04072	111.471	0.07719	136.794	0.11619	178.704
0.06761	123.257	0.04072	111.656	0.0771	136.986	0.11494	178.966
0.06761	123.446	0.04028	111.814	0.0771	137.161	0.11612	179.291
0.06761	123.586	0.04028	111.977	0.07605	137.32	0.11612	179.586
0.06885	123.716	0.03967	112.141	0.07605	137.491	0.11817	179.866
0.06885	123.901	0.03967	112.297	0.07605	137.652	0.11817	180.214
0.06885	124.062	0.03967	112.466	0.0757	137.837	0.11931	180.46
0.07026	124.223	0.03967	112.601	0.0757	138.041	0.11952	180.747
0.07026	124.395	0.03974	112.765	0.0757	138.215	0.11952	181.019
0.07026	124.522	0.03974	112.904	0.0757	138.375	0.1186	181.332
0.0713	124.681	0.03974	113.024	0.07734	138.513	0.11728	181.629
0.0713	124.856	0.03974	113.195	0.07734	138.697	0.11728	181.911
0.0713	125.016	0.04035	113.4	0.07734	138.907	0.11689	182.198
0.0713	125.167	0.04035	113.555	0.07922	139.107	0.11689	182.46
0.07235	125.32	0.04139	113.674	0.07922	139.251	0.11765	182.739
0.07235	125.483	0.04139	113.825	0.07922	139.411	0.11896	183.071
0.07359	125.662	0.04139	113.993	0.07991	139.579	0.11896	183.375
0.07359	125.83	0.04217	114.157	0.07991	139.747	0.12025	183.62
0.07359	125.979	0.04217	114.285	0.07991	139.945	0.12025	183.914
0.07359	126.166	0.04217	114.438	0.07991	140.124	0.1206	184.191
0.0742	126.288	0.04217	114.597	0.07967	140.32	0.12066	184.496
0.0742	126.453	0.04199	114.731	0.07967	140.511	0.12066	184.768
0.0742	126.651	0.04199	114.898	0.07902	140.616	0.12211	185.049
0.07393	126.811	0.04199	115.059	0.07902	140.795	0.12211	185.359
0.07393	126.943	0.04116	115.218	0.07902	141.029	0.12362	185.698
0.07393	127.123	0.04116	115.362	0.07902	141.233	0.12436	185.972
0.07344	127.287	0.04116	115.485	0.07969	141.403	0.12436	186.227
0.07344	127.458	0.04139	115.664	0.07969	141.554	0.12474	186.489
0.07344	127.642	0.04139	115.824	0.07969	141.731	0.12474	186.786
0.073	127.797	0.04139	115.977	0.07969	141.949	0.12554	187.096
0.073	127.935	0.04139	116.097	0.08099	142.103	0.12723	187.387
0.073	128.068	0.04221	116.309	0.08099	142.316	0.12869	187.695
0.073	128.259	0.04221	116.438	0.07977	142.469	0.12869	187.925
0.07281	128.409	0.04221	116.603	0.07977	142.679	0.12919	188.216
0.07281	128.555	0.04279	116.762	0.07977	142.878	0.12919	188.459
0.07281	128.698	0.04279	116.91	0.07819	143.007	0.12975	188.783
0.07195	128.886	0.04279	117.038	0.07819	143.218	0.12948	189.068
0.07195	129.046	0.04376	117.192	0.07819	143.384	0.12948	189.388
0.07195	129.237	0.04376	117.357	0.07819	143.58	0.12738	189.678
0.07063	129.388	0.04376	117.512	0.07937	143.783	0.12738	189.934
0.07063	129.536	0.04376	117.693	0.07937	143.952	0.12513	190.232
0.07063	129.736	0.04436	117.85	0.07937	144.121	0.12387	190.495
0.07063	129.876	0.04436	118.011	0.08132	144.329	0.12387	190.782
0.06969	130.024	0.04413	118.143	0.08132	144.505	0.12331	191.073
0.06969	130.19	0.04413	118.309	0.08132	144.688	0.12357	191.331
0.06895	130.356	0.04413	118.468	0.08151	144.891	0.12357	191.635
0.06895	130.566	0.04413	118.616	0.08151	145.07	0.12489	191.912
0.06895	130.72	0.04268	118.755	0.08151	145.262	0.12489	192.193
0.06895	130.846	0.04268	118.925	0.08151	145.446	0.12642	192.48
0.06848	130.997	0.04268	119.074	0.0809	145.637	0.12811	192.772
0.06848	131.157	0.04268	119.195	0.0809	145.775	0.12811	193.028
0.06848	131.351	0.04105	119.386	0.0809	145.962	0.13001	193.309
0.06848	131.544	0.04105	119.548	0.08178	146.17	0.13001	193.623
0.06877	131.688	0.04091	119.701	0.08178	146.385	0.131	193.892
0.06877	131.842	0.04091	119.855	0.08178	146.568	0.13039	194.117
0.06958	131.973	0.04091	119.999	0.08401	146.727	0.13039	194.43
0.06958	132.12	0.04143	120.132	0.08401	146.936	0.13001	194.78
0.06958	132.278	0.04143	120.305	0.08401	147.121	0.13001	194.995
0.07065	132.454	0.04143	120.504	0.08401	147.319	0.13069	195.287
0.07065	132.621	0.04143	120.627	0.08412	147.474	0.13082	195.563
0.07065	132.803	0.04206	120.804	0.08412	147.628	0.13082	195.859
0.07065	132.952	0.04206	120.963	0.08194	147.888	0.13007	196.164
0.07161	133.14	0.04206	121.077	0.08194	148.056	0.13007	196.364
0.07161	133.274	0.04305	121.213	0.08194	148.253	0.12977	196.67
0.07161	133.409	0.04305	121.386	0.08194	148.423	0.12957	196.92
0.07244	133.569	0.04305	121.545	0.08059	148.652	0.12975	197.223
0.07244	133.77	0.04372	121.732	0.08059	148.825	0.12975	197.508
0.07244	133.951	0.04372	121.88	0.08059	149.032	0.13093	197.84
0.07289	134.09	0.04372	122.016	0.08059	149.218	0.13093	198.103
0.07289	134.25	0.04372	122.181	0.08129	149.406	0.13197	198.346
0.07289	134.403	0.04393	122.3	0.08129	149.602	0.13234	198.628
0.07289	134.587	0.04393	122.449	0.08228	149.781	0.13234	198.926
0.07326	134.76	0.04393	122.62	0.08228	149.939	0.13173	199.223
0.07326	134.928	0.04369	122.789	0.08228	150.117	0.13173	199.399
0.07326	135.081	0.04369	122.957	0.08129	150.345	0.13166	199.71
0.0742	135.221	0.04369	123.094	0.08129	150.569	0.1336	199.97
0.0742	135.409	0.04268	123.25	0.08129	150.748	0.1336	200.282
0.0742	135.56	0.04268	123.409	0.08129	150.906	0.13529	200.574
0.0752	135.702	0.04268	123.579	0.08007	151.085	0.13583	200.837
0.0752	135.88	0.04268	123.728	0.08007	151.285	0.13583	201.14
0.0752	136.037	0.04228	123.864	0.08007	151.474	0.13688	201.389
0.0752	136.198	0.04228	124.025	0.08145	151.693	0.13688	201.674
0.07634	136.349	0.0428	124.212	0.08145	151.913	0.13768	201.92
0.07634	136.527	0.0428	124.316	0.08145	152.078	0.1378	202.161
0.07633	136.675	0.0428	124.462	0.0844	152.291	0.1378	202.487
0.07633	136.829	0.0428	124.61	0.0844	152.464	0.1378	202.736
0.07633	137.008	0.0433	124.759	0.0844	152.649	0.1378	203.044
0.07633	137.168	0.0433	124.939	0.0844	152.851	0.13717	203.307
0.07562	137.324	0.0433	125.079	0.08621	152.983	0.13654	203.595
0.07562	137.485	0.0433	125.266	0.08621	153.194	0.13654	203.841
0.07562	137.654	0.04299	125.439	0.08621	153.416	0.13711	204.11
0.07562	137.841	0.04299	125.567	0.08654	153.581	0.13711	204.351
0.07542	138.032	0.04284	125.747	0.08654	153.787	0.13781	204.613
0.07542	138.148	0.04284	125.916	0.08654	153.973	0.13778	204.928
0.07558	138.296	0.04284	126.051	0.08641	154.152	0.13778	205.232
0.07558	138.472	0.04394	126.18	0.08641	154.352	0.13876	205.463
0.07558	138.624	0.04394	126.356	0.08641	154.562	0.13876	205.752
0.07562	138.741	0.04394	126.531	0.08641	154.721	0.1411	206.028
0.07562	138.944	0.04394	126.651	0.087	154.919	0.14295	206.271
0.07562	139.139	0.04523	126.804	0.087	155.113	0.14295	206.565
0.07562	139.274	0.04523	126.954	0.08734	155.308	0.14492	206.813
0.07616	139.457	0.04523	127.113	0.08734	155.474	0.14658	207.101
0.07616	139.628	0.04624	127.26	0.08734	155.688	0.14658	207.351
0.07616	139.765	0.04624	127.418	0.08734	155.877	0.14707	207.65
0.0764	139.936	0.04624	127.595	0.08568	156.053	0.14755	207.916
0.0764	140.103	0.04722	127.741	0.08568	156.272	0.14755	208.196
0.0764	140.25	0.04722	127.889	0.08568	156.465	0.14814	208.472
0.07576	140.442	0.04722	128.033	0.08419	156.643	0.14814	208.72
0.07576	140.602	0.04722	128.248	0.08419	156.82	0.14791	209.011
0.07576	140.716	0.04801	128.398	0.08419	157.045	0.14647	209.278
0.07576	140.905	0.04801	128.518	0.08477	157.238	0.14647	209.527
0.07565	141.106	0.04801	128.646	0.08477	157.415	0.14655	209.789
0.07565	141.229	0.04828	128.804	0.08477	157.605	0.14774	210.085
0.07539	141.361	0.04828	128.991	0.08547	157.788	0.14774	210.362
0.07539	141.521	0.04828	129.125	0.08547	157.993	0.14836	210.612
0.07539	141.703	0.0482	129.315	0.08547	158.177	0.14836	210.903
0.07539	141.877	0.0482	129.447	0.08547	158.379	0.14848	211.163
0.0751	142.005	0.0482	129.597	0.08634	158.587	0.14841	211.438
0.0751	142.148	0.0482	129.769	0.08634	158.734	0.14841	211.667
0.0751	142.333	0.04751	129.888	0.08634	158.95	0.14812	211.939
0.0751	142.519	0.04751	130.05	0.08866	159.158	0.14812	212.213
0.07622	142.654	0.04592	130.214	0.08866	159.271	0.14707	212.479
0.07622	142.844	0.04592	130.389	0.08866	159.487	0.14711	212.745
0.07831	143.02	0.04592	130.54	0.08929	159.73	0.14711	213.008
0.07831	143.15	0.04414	130.679	0.08929	159.898	0.14825	213.328
0.07831	143.351	0.04414	130.82	0.08929	160.053	0.14825	213.577
0.07986	143.508	0.04414	130.991	0.08929	160.292	0.14942	213.825
0.07986	143.676	0.04414	131.138	0.08811	160.498	0.15041	214.112
0.07986	143.839	0.0431	131.295	0.08811	160.708	0.15041	214.334
0.07986	143.991	0.0431	131.473	0.08792	160.923	0.14994	214.639
0.08005	144.153	0.0431	131.619	0.08792	161.075	0.14994	214.878
0.08005	144.343	0.04268	131.731	0.08792	161.263	0.14777	215.138
0.08005	144.498	0.04268	131.944	0.08792	161.46	0.14642	215.42
0.08055	144.625	0.04268	132.107	0.08852	161.659	0.14642	215.69
0.08055	144.812	0.04252	132.265	0.08852	161.834	0.14653	215.96
0.08055	144.995	0.04252	132.386	0.08852	162.003	0.14653	216.223
0.08149	145.147	0.04252	132.521	0.08852	162.184	0.14653	216.505
0.08149	145.31	0.04252	132.704	0.08882	162.411	0.14598	216.759
0.08149	145.461	0.04304	132.839	0.08882	162.602	0.14616	216.97
0.08149	145.625	0.04304	133.008	0.08895	162.746	0.14616	217.253
0.08187	145.821	0.04304	133.171	0.08895	162.983	0.14647	217.546
0.08187	145.985	0.04424	133.309	0.08895	163.175	0.14647	217.829
0.08187	146.119	0.04424	133.446	0.08874	163.381	0.14676	218.074
0.08266	146.295	0.04424	133.643	0.08874	163.578	0.14767	218.332
0.08266	146.489	0.04481	133.784	0.08874	163.789	0.14767	218.615
0.08266	146.642	0.04481	133.914	0.08874	163.985	0.149	218.901
0.08354	146.82	0.04481	134.093	0.08801	164.184	0.15103	219.147
0.08354	146.977	0.04481	134.262	0.08801	164.351	0.15103	219.407
0.08354	147.148	0.04488	134.389	0.08801	164.527	0.15162	219.693
0.08354	147.317	0.04488	134.547	0.08877	164.696	0.15162	219.957
0.0836	147.491	0.04572	134.693	0.08877	164.917	0.15049	220.183
0.0836	147.654	0.04572	134.832	0.08877	165.151	0.1492	220.412
0.08324	147.78	0.04572	135.001	0.09088	165.32	0.1492	220.767
0.08324	147.956	0.04572	135.161	0.09088	165.52	0.14842	221.007
0.08324	148.144	0.04721	135.305	0.09088	165.715	0.14842	221.228
0.08324	148.319	0.04721	135.475	0.09088	165.938	0.14937	221.492
0.08341	148.498	0.04721	135.662	0.0913	166.114	0.15185	221.796
0.08341	148.642	0.04721	135.793	0.0913	166.286	0.15185	222.062
0.08341	148.827	0.04768	135.945	0.0913	166.475	0.15331	222.327
0.08341	148.962	0.04768	136.089	0.09061	166.698	0.15331	222.548
0.08379	149.108	0.04813	136.228	0.09061	166.876	0.15332	222.824
0.08379	149.289	0.04813	136.388	0.09061	167.048	0.15386	223.073
0.0837	149.515	0.04813	136.574	0.09177	167.264	0.15386	223.348
0.0837	149.661	0.04895	136.726	0.09177	167.477	0.15545	223.608
0.0837	149.806	0.04895	136.871	0.09177	167.654	0.15688	223.872
0.08364	149.963	0.04895	137.028	0.09177	167.824	0.15688	224.158
0.08364	150.148	0.04895	137.181	0.09415	168.005	0.15611	224.379
0.08364	150.332	0.04964	137.321	0.09415	168.21	0.15611	224.642
0.08364	150.488	0.04964	137.481	0.09519	168.388	0.15471	224.898
0.08412	150.652	0.04964	137.639	0.09519	168.609	0.15471	225.187
0.08412	150.891	0.05029	137.823	0.09519	168.818	0.15467	225.401
0.08412	151.039	0.05029	138.009	0.09519	169.044	0.15492	225.658
0.08482	151.177	0.05029	138.127	0.09468	169.222	0.15447	225.974
0.08482	151.38	0.0495	138.264	0.09468	169.376	0.15447	226.23
0.08482	151.541	0.0495	138.44	0.09468	169.568	0.15463	226.506
0.08517	151.672	0.0495	138.602	0.09468	169.813	0.15463	226.766
0.08517	151.85	0.0495	138.737	0.09495	170.018	0.15573	227.015
0.08517	152.027	0.04734	138.898	0.09495	170.223	0.15754	227.242
0.08517	152.236	0.04734	139.048	0.09651	170.348	0.15754	227.516
0.08571	152.396	0.04734	139.162	0.09651	170.551	0.15933	227.749
0.08571	152.557	0.04546	139.308	0.09651	170.751	0.15933	228.029
0.08571	152.735	0.04546	139.486	0.09753	170.976	0.16101	228.254
0.086	152.924	0.04546	139.68	0.09753	171.118	0.16272	228.544
0.086	153.08	0.04574	139.812	0.09753	171.308	0.16272	228.791
0.086	153.225	0.04574	139.976	0.09753	171.534	0.16377	229.049
0.08479	153.409	0.04574	140.147	0.09796	171.761	0.16405	229.326
0.08479	153.605	0.04574	140.264	0.09796	171.989	0.16405	229.563
0.08479	153.773	0.04716	140.411	0.09796	172.172	0.16409	229.816
0.08479	153.927	0.04716	140.595	0.09815	172.339	0.16409	230.094
0.08417	154.099	0.04854	140.749	0.09815	172.543	0.16347	230.346
0.08417	154.263	0.04854	140.898	0.09815	172.718	0.16256	230.576
0.08553	154.445	0.04854	141.051	0.09805	172.92	0.16256	230.84
0.08553	154.623	0.05018	141.185	0.09805	173.087	0.16238	231.101
0.08553	154.763	0.05018	141.33	0.09805	173.272	0.16238	231.364
0.08656	154.975	0.05018	141.518	0.09805	173.546	0.16297	231.62
0.08656	155.158	0.05018	141.673	0.09788	173.729	0.16359	231.859
0.08656	155.319	0.05018	141.842	0.09788	173.913	0.16359	232.131
0.08656	155.471	0.05052	141.986	0.09725	174.131	0.16412	232.403
0.08685	155.657	0.05052	142.117	0.09725	174.307	0.16412	232.639
0.08685	155.819	0.04934	142.307	0.09725	174.494	0.1638	232.892
0.08685	155.973	0.04934	142.459	0.09725	174.662	0.1632	233.121
0.0877	156.191	0.04934	142.563	0.09759	174.871	0.1632	233.415
0.0877	156.362	0.04812	142.732	0.09759	175.123	0.16397	233.646
0.0877	156.542	0.04812	142.945	0.09759	175.308	0.16397	233.914
0.0889	156.709	0.04812	143.083	0.09759	175.482	0.16513	234.178
0.0889	156.862	0.04812	143.181	0.09929	175.667	0.16612	234.412
0.0889	157.052	0.0482	143.339	0.09929	175.858	0.16684	234.678
0.0889	157.184	0.0482	143.472	0.10056	176.054	0.16684	234.905
0.08892	157.37	0.0482	143.659	0.10056	176.278	0.16674	235.174
0.08892	157.575	0.04998	143.825	0.10056	176.485	0.16674	235.408
0.08892	157.739	0.04998	143.972	0.0999	176.64	0.16689	235.692
0.08834	157.915	0.04998	144.12	0.0999	176.841	0.16687	235.9
0.08834	158.109	0.05174	144.286	0.0999	177.025	0.16687	236.157
0.08834	158.274	0.05174	144.433	0.0999	177.244	0.166	236.448
0.0886	158.485	0.05174	144.573	0.09844	177.465	0.166	236.664
0.0886	158.637	0.05174	144.734	0.09844	177.664	0.1656	236.911
0.0886	158.813	0.05211	144.906	0.09844	177.886	0.1661	237.165
0.0886	159.012	0.05211	145.041	0.09802	178.065	0.1661	237.392
0.08937	159.231	0.05064	145.237	0.09802	178.248	0.16736	237.605
0.08937	159.356	0.05064	145.404	0.09802	178.428	0.16871	237.903
0.09007	159.488	0.05064	145.551	0.09842	178.64	0.16871	238.175
0.09007	159.666	0.05064	145.697	0.09842	178.848	0.17087	238.399
0.09007	159.848	0.04911	145.857	0.09842	179.072	0.17087	238.643
0.09007	160.044	0.04911	146.01	0.09842	179.277	0.17297	238.89
0.09088	160.158	0.04911	146.186	0.09875	179.477	0.17251	239.16
0.09088	160.329	0.04911	146.305	0.09875	179.65	0.17251	239.414
0.09088	160.56	0.04908	146.469	0.09875	179.809	0.17103	239.612
0.09088	160.757	0.04908	146.631	0.09892	180.025	0.17103	239.86
0.09091	160.918	0.05007	146.781	0.09892	180.209	0.16993	240.13
0.09091	161.092	0.05007	146.931	0.09892	180.403	0.16982	240.378
0.08993	161.253	0.05007	147.053	0.09951	180.61	0.16982	240.612
0.08993	161.442	0.05063	147.237	0.09951	180.84	0.17051	240.872
0.08993	161.643	0.05063	147.429	0.09951	181.067	0.17051	241.096
0.08993	161.806	0.05063	147.572	0.09951	181.284	0.17172	241.371
0.0897	161.969	0.05063	147.707	0.10106	181.421	0.1716	241.606
0.0897	162.146	0.0505	147.9	0.10106	181.632	0.1716	241.884
0.0897	162.322	0.0505	148.069	0.10243	181.832	0.16995	242.072
0.09061	162.493	0.0505	148.204	0.10243	182.015	0.16995	242.351
0.09061	162.672	0.05097	148.374	0.10243	182.183	0.16919	242.559
0.09061	162.847	0.05097	148.515	0.10243	182.363	0.16884	242.804
0.09174	163.031	0.05097	148.654	0.10221	182.574	0.16875	243.091
0.09174	163.191	0.05191	148.82	0.10221	182.827	0.16875	243.346
0.09174	163.377	0.05191	148.972	0.10221	183.026	0.16999	243.575
0.09247	163.555	0.05191	149.145	0.10221	183.226	0.16999	243.827
0.09247	163.746	0.05191	149.328	0.10089	183.425	0.17173	244.066
0.09247	163.886	0.05253	149.491	0.10089	183.619	0.17177	244.339
0.09247	164.093	0.05253	149.648	0.10091	183.846	0.17177	244.589
0.09338	164.253	0.05253	149.787	0.10091	184.091	0.1704	244.802
0.09338	164.427	0.05365	149.907	0.10091	184.261	0.1704	245.032
0.09338	164.65	0.05365	150.044	0.10322	184.444	0.16939	245.265
0.09298	164.865	0.05365	150.213	0.10322	184.634	0.16836	245.537
0.09298	165.008	0.05518	150.395	0.10322	184.853	0.16836	245.763
0.09298	165.175	0.05518	150.583	0.10322	185.071	0.16757	246.022
0.09191	165.359	0.05518	150.75	0.10567	185.247	0.16804	246.236
0.09191	165.526	0.05518	150.887	0.10567	185.496	0.16804	246.474
0.09191	165.673	0.05566	151.054	0.10567	185.697	0.16777	246.724
0.09191	165.859	0.05566	151.175	0.10664	185.875	0.16777	246.928
0.09152	166.051	0.05534	151.354	0.10664	186.064	0.16665	247.193
0.09152	166.248	0.05534	151.509	0.10664	186.274	0.16682	247.47
0.09115	166.394	0.05534	151.675	0.10641	186.447	0.16682	247.7
0.09115	166.579	0.05534	151.838	0.10641	186.6	0.16836	247.911
0.09115	166.76	0.05529	151.971	0.10641	186.804	0.16836	248.183
0.09115	166.937	0.05529	152.114	0.10641	187.078	0.16947	248.418
0.09165	167.152	0.05529	152.284	0.10613	187.246	0.17024	248.657
0.09165	167.347	0.05529	152.484	0.10613	187.425	0.17024	248.902
0.09165	167.477	0.05553	152.636	0.105	187.656	0.17152	249.163
0.09165	167.655	0.05553	152.753	0.105	187.86	0.17152	249.391
0.09285	167.84	0.05526	152.906	0.105	188.083	0.17189	249.612
0.09285	168.01	0.05526	153.073	0.1041	188.271	0.17148	249.839
0.09373	168.17	0.05526	153.24	0.1041	188.496	0.17148	250.067
0.09373	168.367	0.05473	153.394	0.1041	188.717	0.17257	250.37
0.09373	168.52	0.05473	153.529	0.1041	188.881	0.17257	250.579
0.09373	168.685	0.05473	153.726	0.10493	189.075	0.17447	250.821
0.09373	168.892	0.05473	153.881	0.10493	189.311	0.1769	251.053
0.09373	169.093	0.05468	154.053	0.10493	189.516	0.1769	251.309
0.09373	169.263	0.05468	154.251	0.10601	189.668	0.17984	251.531
0.09306	169.435	0.05441	154.401	0.10601	189.838	0.17984	251.763
0.09306	169.652	0.05441	154.552	0.10601	190.086	0.18169	252.01
0.09306	169.826	0.05441	154.67	0.10602	190.316	0.18221	252.246
0.09331	170.002	0.05338	154.83	0.10602	190.529	0.1817	252.452
0.09331	170.148	0.05338	155.014	0.10602	190.732	0.1817	252.722
0.09331	170.308	0.05338	155.182	0.10602	190.929	0.18058	252.932
0.09443	170.494	0.05338	155.379	0.10613	191.108	0.18058	253.204
0.09443	170.692	0.05315	155.509	0.10613	191.294	0.18045	253.446
0.09443	170.886	0.05315	155.659	0.10754	191.486	0.18017	253.659
0.09443	171.092	0.05315	155.827	0.10754	191.719	0.18017	253.906
0.0951	171.252	0.05441	156.017	0.10754	191.939	0.17914	254.114
0.0951	171.478	0.05441	156.164	0.1085	192.126	0.17928	254.358
0.09581	171.627	0.05441	156.28	0.1085	192.307	0.17928	254.568
0.09581	171.762	0.05515	156.455	0.1085	192.532	0.18024	254.831
0.09581	171.966	0.05515	156.636	0.1085	192.742	0.18024	255.036
0.09581	172.161	0.05515	156.766	0.10864	192.93	0.17948	255.298
0.0961	172.304	0.05515	156.94	0.10864	193.142	0.17805	255.556
0.0961	172.488	0.05536	157.122	0.10864	193.365	0.17805	255.745
0.0961	172.611	0.05536	157.258	0.10896	193.563	0.17773	255.971
0.0961	172.809	0.05536	157.395	0.10896	193.748	0.17773	256.2
0.09703	173.008	0.05546	157.591	0.10896	193.928	0.17845	256.438
0.09703	173.191	0.05546	157.727	0.11013	194.167	0.18036	256.664
0.09831	173.369	0.05546	157.882	0.11013	194.359	0.18036	256.944
0.09831	173.572	0.05493	158.052	0.11013	194.566	0.18222	257.172
0.09831	173.759	0.05493	158.241	0.11013	194.745	0.18222	257.43
0.09842	173.919	0.05493	158.397	0.11171	194.948	0.1823	257.64
0.09842	174.129	0.05493	158.559	0.11171	195.197	0.1819	257.871
0.09842	174.321	0.05506	158.704	0.11171	195.427	0.1819	258.132
0.09842	174.467	0.05506	158.846	0.11404	195.613	0.18224	258.313
0.09863	174.671	0.05591	159.02	0.11404	195.792	0.18224	258.579
0.09863	174.853	0.05591	159.164	0.11404	195.968	0.18188	258.809
0.09863	174.999	0.05591	159.316	0.11624	196.172	0.18259	259.016
0.09961	175.203	0.05591	159.51	0.11624	196.365	0.18259	259.269
0.09961	175.383	0.05608	159.655	0.11624	196.554	0.18414	259.534
0.09961	175.557	0.05608	159.807	0.11624	196.791	0.18414	259.784
0.10055	175.745	0.05608	159.98	0.11655	196.97	0.18567	259.972
0.10055	175.887	0.05616	160.138	0.11655	197.179	0.18728	260.2
0.10055	176.117	0.05616	160.336	0.11587	197.399	0.18795	260.428
0.10055	176.304	0.05616	160.479	0.11587	197.586	0.18795	260.636
0.10116	176.424	0.05677	160.613	0.11587	197.783	0.18751	260.877
0.10116	176.618	0.05677	160.756	0.11587	197.984	0.18751	261.095
0.10116	176.816	0.057	160.928	0.11561	198.222	0.18657	261.329
0.10134	176.979	0.057	161.092	0.11561	198.452	0.18545	261.546
0.10134	177.16	0.057	161.239	0.11561	198.664	0.18545	261.831
0.10134	177.328	0.057	161.418	0.11561	198.88	0.18526	262.029
0.10144	177.527	0.057	161.595	0.11583	199.068	0.1873	262.259
0.10144	177.696	0.057	161.762	0.11583	199.253	0.1873	262.498
0.10144	177.893	0.057	161.908	0.11631	199.466	0.18926	262.731
0.10144	178.049	0.057	162.121	0.11631	199.663	0.18926	262.906
0.10131	178.256	0.05715	162.297	0.11631	199.879	0.18972	263.119
0.10131	178.421	0.05715	162.442	0.11662	200.102	0.18991	263.396
0.10153	178.571	0.05715	162.569	0.11662	200.267	0.18991	263.596
0.10153	178.786	0.05766	162.735	0.11662	200.454	0.18978	263.821
0.10153	178.984	0.05766	162.904	0.11662	200.663	0.18978	264.035
0.10153	179.159	0.05766	163.086	0.11661	200.896	0.1897	264.308
0.10141	179.31	0.05766	163.255	0.11661	201.089	0.18991	264.492
0.10141	179.469	0.05885	163.382	0.11661	201.295	0.18991	264.705
0.10141	179.694	0.05885	163.55	0.11638	201.47	0.18954	264.982
0.10141	179.881	0.05885	163.735	0.11638	201.668	0.18954	265.229
0.10103	180.057	0.05984	163.911	0.11638	201.854	0.1892	265.425
0.10103	180.226	0.05984	164.098	0.11642	202.079	0.1892	265.628
0.10141	180.407	0.06061	164.234	0.11642	202.283	0.18955	265.881
0.10141	180.579	0.06061	164.362	0.11642	202.489	0.18983	266.083
0.10141	180.734	0.06061	164.551	0.11642	202.674	0.18983	266.355
0.10141	180.928	0.06061	164.728	0.1172	202.87	0.18978	266.528
0.10214	181.157	0.06061	164.897	0.1172	203.085	0.19036	266.756
0.10214	181.334	0.06094	165.012	0.1185	203.325	0.19036	266.984
0.10214	181.505	0.06094	165.204	0.1185	203.51	0.19036	267.225
0.1031	181.684	0.06035	165.377	0.1185	203.711	0.19136	267.452
0.1031	181.84	0.06035	165.543	0.1185	203.926	0.19136	267.654
0.1031	182.025	0.06035	165.691	0.11977	204.119	0.19223	267.874
0.10392	182.181	0.05901	165.88	0.11977	204.323	0.19223	268.088
0.10392	182.386	0.05901	166.023	0.11977	204.507	0.19362	268.331
0.10392	182.604	0.05901	166.188	0.11977	204.702	0.19554	268.529
0.10487	182.779	0.05901	166.363	0.12018	204.925	0.19554	268.751
0.10487	182.935	0.05821	166.515	0.12018	205.107	0.19625	269.008
0.10487	183.112	0.05821	166.673	0.11976	205.362	0.19537	269.22
0.10487	183.301	0.05821	166.821	0.11976	205.54	0.19537	269.435
0.10631	183.502	0.05915	167.026	0.11976	205.746	0.19541	269.653
0.10631	183.643	0.05915	167.168	0.11976	205.994	0.19541	269.879
0.10631	183.819	0.05915	167.35	0.11977	206.153	0.19618	270.08
0.10679	184.004	0.06058	167.512	0.11977	206.326	0.1962	270.289
0.10679	184.22	0.06058	167.709	0.11977	206.515	0.1962	270.565
0.10679	184.412	0.06058	167.873	0.11977	206.745	0.1951	270.744
0.10629	184.585	0.06058	168.002	0.12097	206.97	0.1951	271.001
0.10629	184.752	0.06038	168.186	0.12097	207.164	0.1943	271.219
0.10629	184.932	0.06038	168.313	0.1227	207.368	0.19467	271.437
0.10629	185.102	0.06038	168.481	0.1227	207.567	0.19467	271.619
0.10569	185.272	0.05889	168.659	0.1227	207.759	0.19555	271.854
0.10569	185.475	0.05889	168.832	0.1231	207.954	0.19555	272.071
0.10582	185.618	0.05889	168.988	0.1231	208.137	0.19577	272.322
0.10582	185.805	0.05765	169.124	0.1231	208.335	0.19528	272.492
0.10582	185.98	0.05765	169.285	0.1231	208.536	0.19528	272.73
0.10636	186.165	0.05765	169.443	0.12263	208.774	0.19549	272.948
0.10636	186.378	0.05765	169.65	0.12263	208.974	0.19549	273.168
0.10636	186.581	0.05766	169.819	0.12263	209.197	0.19661	273.401
0.10636	186.717	0.05766	169.984	0.12346	209.388	0.19793	273.591
0.10678	186.867	0.0582	170.096	0.12346	209.567	0.19873	273.807
0.10678	187.071	0.0582	170.274	0.12346	209.794	0.19873	274.003
0.10678	187.279	0.0582	170.415	0.12437	209.985	0.19873	274.222
0.10749	187.46	0.0582	170.603	0.12437	210.234	0.19861	274.445
0.10749	187.618	0.05843	170.779	0.12437	210.409	0.19855	274.658
0.10749	187.798	0.05843	170.953	0.12437	210.62	0.19898	274.906
0.10793	187.933	0.05843	171.121	0.12434	210.821	0.19898	275.094
0.10793	188.127	0.05843	171.293	0.12434	211.04	0.19922	275.284
0.10793	188.338	0.05901	171.476	0.12453	211.238	0.19922	275.524
0.10793	188.531	0.05901	171.612	0.12453	211.39	0.19972	275.719
0.10804	188.702	0.05968	171.798	0.12453	211.598	0.20052	275.965
0.10804	188.868	0.05968	171.964	0.12453	211.835	0.20052	276.147
0.10804	189.075	0.05968	172.105	0.12542	212.03	0.20068	276.375
0.10847	189.256	0.06025	172.274	0.12542	212.227	0.20017	276.586
0.10847	189.439	0.06025	172.447	0.12542	212.401	0.20017	276.791
0.10847	189.639	0.06025	172.579	0.12635	212.629	0.1996	277.012
0.10892	189.832	0.06025	172.738	0.12635	212.818	0.1996	277.218
0.10892	190.001	0.06099	172.902	0.12635	213.016	0.19935	277.436
0.10892	190.153	0.06099	173.079	0.12734	213.219	0.19893	277.674
0.10892	190.355	0.06099	173.263	0.12734	213.41	0.19893	277.844
0.10845	190.524	0.06161	173.42	0.12734	213.61	0.19842	278.101
0.10845	190.708	0.06161	173.561	0.12826	213.786	0.19842	278.288
0.10784	190.865	0.06161	173.732	0.12826	214.013	0.19793	278.539
0.10784	191.057	0.06191	173.924	0.12826	214.249	0.19777	278.722
0.10784	191.241	0.06191	174.076	0.12826	214.459	0.19777	278.93
0.10784	191.436	0.06191	174.244	0.12815	214.684	0.1985	279.125
0.10867	191.627	0.06191	174.406	0.12815	214.897	0.1985	279.312
0.10867	191.81	0.06159	174.579	0.12815	215.077	0.19946	279.576
0.10867	191.967	0.06159	174.727	0.12678	215.299	0.19973	279.728
0.10867	192.128	0.06161	174.886	0.12678	215.509	0.19973	279.989
0.11028	192.308	0.06161	175.06	0.12678	215.699	0.19926	280.184
0.11028	192.525	0.06161	175.204	0.12513	215.884	0.19926	280.393
0.11161	192.708	0.06161	175.41	0.12513	216.092	0.19926	280.633
0.11161	192.888	0.06246	175.531	0.12513	216.281	0.19979	280.872
0.11161	193.084	0.06246	175.696	0.12513	216.493	0.19979	281.011
0.11209	193.208	0.06246	175.902	0.12484	216.718	0.20077	281.233
0.11209	193.375	0.06246	176.023	0.12484	216.925	0.20077	281.447
0.11209	193.581	0.06366	176.148	0.12484	217.113	0.20264	281.631
0.11209	193.8	0.06366	176.371	0.12659	217.299	0.20436	281.876
0.11201	193.994	0.06496	176.512	0.12659	217.477	0.20479	282.051
0.11201	194.16	0.06496	176.655	0.12659	217.676	0.20479	282.289
0.11201	194.325	0.06496	176.83	0.12924	217.92	0.20531	282.525
0.11218	194.473	0.0658	177.008	0.12924	218.127	0.20531	282.699
0.11218	194.673	0.0658	177.189	0.12924	218.29	0.20673	282.877
0.11218	194.874	0.0658	177.337	0.12924	218.514	0.20751	283.097
0.11311	195.074	0.06541	177.474	0.13154	218.741	0.20751	283.276
0.11311	195.221	0.06541	177.686	0.13154	218.953	0.20731	283.482
0.11311	195.367	0.06541	177.869	0.13314	219.103	0.20667	283.692
0.11311	195.547	0.06541	178.019	0.13314	219.32	0.20667	283.924
0.11396	195.749	0.06472	178.168	0.13314	219.554	0.20667	284.103
0.11396	195.97	0.06472	178.339	0.13314	219.762	0.20667	284.33
0.11396	196.131	0.06472	178.504	0.13475	219.952	0.20589	284.561
0.11376	196.313	0.0643	178.68	0.13475	220.178	0.20411	284.753
0.11376	196.461	0.0643	178.875	0.13475	220.389	0.20411	284.961
0.11376	196.654	0.0643	178.998	0.13475	220.561	0.20369	285.139
0.11366	196.857	0.0643	179.127	0.13665	220.768	0.20369	285.367
0.11366	197.044	0.06409	179.309	0.13818	220.971	0.20443	285.517
0.11366	197.25	0.06409	179.509	0.13818	221.185	0.20533	285.767
0.11366	197.407	0.06409	179.681	0.13818	221.397	0.20688	285.961
0.114	197.578	0.0643	179.843	0.13818	221.561	0.20688	286.22
0.114	197.746	0.0643	179.972	0.13909	221.742	0.20688	286.376
0.11358	197.918	0.0643	180.163	0.13909	221.956	0.20861	286.635
0.11358	198.127	0.06433	180.331	0.13909	222.131	0.21001	286.79
0.11358	198.302	0.06433	180.455	0.13909	222.327	0.21001	287.007
0.11358	198.454	0.06433	180.66	0.14063	222.57	0.21091	287.206
0.11332	198.621	0.06433	180.833	0.14063	222.783	0.21091	287.419
0.11332	198.818	0.06418	180.992	0.14063	222.977	0.21126	287.611
0.11332	199.025	0.06418	181.133	0.14188	223.157	0.21198	287.789
0.11332	199.185	0.06473	181.273	0.14188	223.376	0.21198	287.977
0.1145	199.337	0.06473	181.46	0.14188	223.594	0.21214	288.186
0.1145	199.538	0.06473	181.641	0.14031	223.805	0.21214	288.405
0.11549	199.729	0.06473	181.83	0.14031	223.975	0.21189	288.599
0.11549	199.91	0.06496	181.981	0.14031	224.223	0.212	288.807
0.11549	200.081	0.06496	182.102	0.14031	224.406	0.21166	288.992
0.11531	200.267	0.06496	182.282	0.13789	224.577	0.21166	289.171
0.11531	200.44	0.06496	182.449	0.13789	224.781	0.21085	289.384
0.11531	200.63	0.06568	182.637	0.13551	224.982	0.21085	289.584
0.11531	200.821	0.06568	182.793	0.13551	225.179	0.21088	289.809
0.11544	201.02	0.06657	182.943	0.13551	225.4	0.2122	290
0.11544	201.185	0.06657	183.132	0.13551	225.601	0.2122	290.183
0.11544	201.37	0.06657	183.261	0.13277	225.776	0.21383	290.401
0.11611	201.543	0.0659	183.41	0.13277	226.011	0.21383	290.609
0.11611	201.733	0.0659	183.586	0.13277	226.227	0.21496	290.748
0.11611	201.945	0.0659	183.775	0.13277	226.445	0.21464	290.985
0.11752	202.132	0.0659	183.943	0.1313	226.616	0.21464	291.189
0.11752	202.243	0.065	184.107	0.1313	226.818	0.21293	291.394
0.11752	202.416	0.065	184.258	0.13076	227.024	0.21205	291.594
0.11752	202.624	0.065	184.403	0.13076	227.184	0.21205	291.8
0.11752	202.801	0.06486	184.61	0.13076	227.381	0.21304	291.999
0.11911	202.988	0.06486	184.808	0.13041	227.599	0.21304	292.222
0.11942	203.148	0.06486	184.942	0.13041	227.822	0.21472	292.4
0.11942	203.319	0.06499	185.1	0.13041	228.036	0.21705	292.632
0.11942	203.522	0.06499	185.261	0.13041	228.213	0.21705	292.782
0.11942	203.711	0.06499	185.405	0.13117	228.427	0.21875	292.969
0.11937	203.877	0.06499	185.532	0.13117	228.632	0.21875	293.161
0.11937	204.082	0.06537	185.74	0.13117	228.812	0.2182	293.419
0.11937	204.278	0.06537	185.895	0.13367	229.003	0.21588	293.614
0.11937	204.427	0.06537	186.076	0.13367	229.231	0.21588	293.802
0.11993	204.578	0.06669	186.259	0.13367	229.452	0.21207	293.977
0.11993	204.777	0.06669	186.423	0.13577	229.631	0.20948	294.177
0.12076	204.994	0.06669	186.591	0.13577	229.841	0.20948	294.353
0.12076	205.183	0.06832	186.732	0.13577	230.062	0.2097	294.551
0.12076	205.312	0.06832	186.872	0.13577	230.231	0.2097	294.749
0.1207	205.485	0.06832	187.048	0.13648	230.407	0.21169	294.92
0.1207	205.711	0.06832	187.222	0.13648	230.636	0.21169	295.125
0.1207	205.907	0.06863	187.41	0.13648	230.816	0.21446	295.346
0.1207	206.042	0.06863	187.578	0.13764	231.013	0.21601	295.535
0.1207	206.227	0.06791	187.724	0.13764	231.233	0.21566	295.72
0.12021	206.471	0.06791	187.914	0.13764	231.415	0.21566	295.917
0.12021	206.647	0.06791	188.081	0.13887	231.613	0.21436	296.127
0.11969	206.815	0.06791	188.253	0.13887	231.809	0.21436	296.296
0.11969	206.986	0.06722	188.43	0.13887	231.991	0.21324	296.481
0.11969	207.151	0.06722	188.609	0.13887	232.222	0.21324	296.661
0.11922	207.361	0.06722	188.742	0.13977	232.437	0.21324	296.893
0.11922	207.536	0.06722	188.849	0.13977	232.622	0.21486	297.067
0.11922	207.69	0.06699	189.034	0.13971	232.845	0.21486	297.231
0.11996	207.85	0.06699	189.209	0.13971	233.061	0.21715	297.473
0.11996	208.015	0.06746	189.373	0.13971	233.212	0.22081	297.676
0.11996	208.234	0.06746	189.536	0.13898	233.408	0.22081	297.853
0.11996	208.436	0.06746	189.699	0.13898	233.631	0.22546	298.05
0.12071	208.624	0.06868	189.858	0.13898	233.818	0.2284	298.258
0.12071	208.786	0.06868	190.01	0.13898	234.037	0.2284	298.413
0.12071	208.93	0.06868	190.204	0.13898	234.24	0.2299	298.594
0.12016	209.127	0.06868	190.342	0.13887	234.418	0.2299	298.754
0.12016	209.345	0.06912	190.55	0.13887	234.61	0.23064	298.959
0.12016	209.519	0.06912	190.715	0.13842	234.858	0.23038	299.135
0.12016	209.675	0.06912	190.848	0.13842	235.039	0.23038	299.373
0.12034	209.85	0.06906	191.013	0.13842	235.223	0.22929	299.597
0.12034	210.023	0.06906	191.175	0.1379	235.461	0.22929	299.75
0.1224	210.196	0.06906	191.354	0.1379	235.658	0.2278	299.961
0.1224	210.387	0.06902	191.497	0.1379	235.829	0.22629	300.133
0.1224	210.566	0.06902	191.65	0.1379	236.027	0.22629	300.316
0.1224	210.771	0.06902	191.792	0.13929	236.225	0.22533	300.476
0.1242	210.943	0.06902	191.966	0.13929	236.409	0.22533	300.661
0.1242	211.091	0.06918	192.149	0.13929	236.597	0.22631	300.877
0.1242	211.322	0.06918	192.287	0.14128	236.829	0.22913	301.071
0.12511	211.506	0.07023	192.467	0.14128	237.023	0.22913	301.25
0.12511	211.681	0.07023	192.685	0.14128	237.224	0.23063	301.433
0.12511	211.841	0.07023	192.861	0.14193	237.446	0.23063	301.659
0.12634	211.989	0.07023	193.038	0.14193	237.658	0.23019	301.826
0.12634	212.164	0.07074	193.163	0.14193	237.81	0.22913	301.938
0.12634	212.348	0.07074	193.317	0.14193	238.029	0.22846	302.153
0.1279	212.552	0.07074	193.52	0.14109	238.254	0.22846	302.334
0.1279	212.746	0.07074	193.678	0.14109	238.432	0.22952	302.523
0.1279	212.935	0.06994	193.834	0.14109	238.62	0.22952	302.727
0.1279	213.128	0.06994	193.996	0.14091	238.841	0.22992	302.839
0.12852	213.283	0.06889	194.135	0.14091	239.054	0.2281	303.089
0.12852	213.432	0.06889	194.276	0.14091	239.233	0.2281	303.268
0.12852	213.624	0.06889	194.477	0.14234	239.377	0.22642	303.431
0.12829	213.836	0.06889	194.636	0.14234	239.605	0.22664	303.661
0.12829	214.02	0.0681	194.786	0.14234	239.825	0.22664	303.813
0.12829	214.188	0.0681	194.973	0.14234	240.015	0.22846	304.019
0.12769	214.391	0.0681	195.12	0.14367	240.202	0.22846	304.181
0.12769	214.547	0.06835	195.264	0.14367	240.405	0.22961	304.373
0.12769	214.736	0.06835	195.447	0.14401	240.632	0.23062	304.537
0.12769	214.9	0.06835	195.645	0.14401	240.832	0.23062	304.744
0.12726	215.032	0.06902	195.784	0.14401	241.027	0.23148	304.91
0.12726	215.242	0.06902	195.897	0.14353	241.19	0.23148	305.085
0.12726	215.429	0.06902	196.097	0.14353	241.383	0.23214	305.282
0.12735	215.604	0.06985	196.302	0.14353	241.593	0.23345	305.432
0.12735	215.776	0.06985	196.452	0.14353	241.804	0.23345	305.653
0.12735	216.001	0.06985	196.597	0.14353	241.974	0.23442	305.813
0.12732	216.168	0.06985	196.763	0.14427	242.231	0.23442	306.013
0.12732	216.341	0.07155	196.93	0.14427	242.456	0.23417	306.194
0.12732	216.517	0.07155	197.103	0.14614	242.613	0.23394	306.33
0.12732	216.684	0.07155	197.262	0.14614	242.799	0.23394	306.527
0.12717	216.88	0.07331	197.401	0.14614	242.989	0.23399	306.733
0.12717	217.03	0.07331	197.576	0.14866	243.178	0.23399	306.914
0.12704	217.218	0.07388	197.739	0.14866	243.396	0.23361	307.092
0.12704	217.46	0.07388	197.883	0.14866	243.577	0.23371	307.252
0.12704	217.619	0.07388	198.061	0.14866	243.759	0.23371	307.429
0.12704	217.773	0.07388	198.216	0.1507	243.975	0.23394	307.625
0.12673	217.973	0.07388	198.402	0.1507	244.178	0.23394	307.798
0.12673	218.154	0.07335	198.59	0.1507	244.423	0.23304	307.964
0.12673	218.317	0.07335	198.715	0.15164	244.634	0.23293	308.172
0.12704	218.475	0.0729	198.9	0.15164	244.799	0.23403	308.344
0.12704	218.661	0.0729	199.068	0.15164	244.976	0.23403	308.524
0.12723	218.829	0.0729	199.267	0.15244	245.174	0.23403	308.736
0.12723	219.037	0.0729	199.429	0.15244	245.392	0.235	308.89
0.12723	219.215	0.07295	199.558	0.15244	245.595	0.23493	309.064
0.12723	219.361	0.07295	199.706	0.15244	245.794	0.23376	309.28
0.12663	219.531	0.07295	199.894	0.15241	245.991	0.23376	309.403
0.12663	219.746	0.07295	200.046	0.15241	246.175	0.23258	309.567
0.12663	219.935	0.07334	200.205	0.15123	246.374	0.23258	309.784
0.12663	220.111	0.07334	200.361	0.15123	246.591	0.23239	309.978
0.12673	220.287	0.07346	200.522	0.15123	246.803	0.23246	310.175
0.12673	220.498	0.07346	200.711	0.15123	246.967	0.23246	310.304
0.12673	220.651	0.07346	200.866	0.15046	247.095	0.23315	310.487
0.12772	220.84	0.07427	201	0.15046	247.344	0.23315	310.672
0.12772	221.001	0.07427	201.179	0.15046	247.515	0.23406	310.844
0.12772	221.19	0.07427	201.356	0.15046	247.705	0.23542	311.021
0.12868	221.361	0.07427	201.562	0.15031	247.924	0.23542	311.212
0.12868	221.492	0.07532	201.726	0.15031	248.114	0.23771	311.39
0.12868	221.702	0.07532	201.864	0.15022	248.342	0.23971	311.546
0.12868	221.903	0.07532	201.987	0.15022	248.552	0.23971	311.72
0.12996	222.077	0.07582	202.136	0.15022	248.703	0.24096	311.923
0.12996	222.271	0.07582	202.344	0.15257	248.949	0.24096	312.095
0.13109	222.426	0.07582	202.523	0.15257	249.155	0.24116	312.277
0.13109	222.592	0.07573	202.693	0.15257	249.308	0.24062	312.451
0.13109	222.775	0.07573	202.827	0.15257	249.486	0.24062	312.62
0.13109	222.977	0.07573	202.996	0.15257	249.718	0.2405	312.802
0.13124	223.158	0.07573	203.184	0.15555	249.935	0.2405	313
0.13124	223.355	0.07507	203.366	0.15555	250.087	0.2405	313.161
0.13124	223.525	0.07507	203.497	0.15666	250.262	0.24045	313.33
0.13124	223.697	0.07507	203.625	0.15666	250.457	0.24045	313.484
0.13155	223.889	0.07418	203.837	0.15666	250.653	0.24053	313.656
0.13155	224.034	0.07418	204.017	0.15664	250.85	0.24053	313.861
0.1329	224.256	0.07418	204.13	0.15664	251.053	0.24077	314.063
0.1329	224.451	0.07418	204.318	0.15664	251.236	0.24096	314.22
0.1329	224.583	0.07418	204.456	0.15664	251.443	0.24139	314.397
0.13432	224.743	0.07418	204.643	0.15703	251.665	0.24139	314.561
0.13432	224.915	0.07418	204.801	0.15703	251.85	0.24139	314.726
0.13432	225.141	0.07453	204.95	0.15703	252.043	0.24218	314.927
0.13432	225.308	0.07453	205.095	0.15785	252.196	0.24311	315.091
0.13448	225.471	0.07531	205.263	0.15785	252.379	0.24372	315.319
0.13448	225.644	0.07531	205.47	0.15785	252.604	0.24372	315.502
0.13448	225.846	0.07531	205.614	0.15851	252.818	0.2437	315.651
0.13401	226.038	0.07639	205.758	0.15851	253.008	0.2437	315.86
0.13401	226.206	0.07639	205.949	0.15851	253.185	0.24318	316
0.13479	226.359	0.07639	206.11	0.15851	253.431	0.24224	316.187
0.13479	226.572	0.07639	206.278	0.15895	253.617	0.24224	316.369
0.13479	226.754	0.07637	206.423	0.15895	253.767	0.24163	316.536
0.13479	226.911	0.07637	206.542	0.15845	253.947	0.2414	316.697
0.13479	227.078	0.07637	206.733	0.15845	254.164	0.2414	316.87
0.13672	227.293	0.07585	206.919	0.15845	254.35	0.24134	317.038
0.13672	227.504	0.07585	207.077	0.15845	254.548	0.24134	317.251
0.13672	227.637	0.07585	207.219	0.158	254.786	0.24139	317.406
0.13819	227.801	0.07617	207.374	0.158	254.96	0.24139	317.585
0.13819	227.97	0.07617	207.538	0.158	255.144	0.24139	317.755
0.13819	228.141	0.07617	207.71	0.158	255.374	0.24094	317.951
0.13877	228.349	0.07666	207.878	0.15895	255.564	0.24094	318.134
0.13877	228.541	0.07666	208.015	0.15895	255.743	0.24108	318.262
0.13877	228.748	0.07666	208.202	0.15925	255.906	0.24227	318.418
0.13877	228.904	0.07666	208.365	0.15925	256.137	0.24227	318.624
0.13842	229.09	0.07585	208.539	0.15925	256.363	0.24278	318.82
0.13842	229.236	0.07585	208.683	0.15862	256.549	0.24278	319
0.13852	229.394	0.07585	208.826	0.15862	256.708	0.24265	319.179
0.13852	229.591	0.0747	208.981	0.15862	256.93	0.24194	319.339
0.13852	229.776	0.0747	209.165	0.15862	257.132	0.24194	319.473
0.13877	229.975	0.0747	209.338	0.15865	257.315	0.24125	319.694
0.13877	230.149	0.0747	209.491	0.15865	257.484	0.24125	319.831
0.13877	230.339	0.07514	209.643	0.15865	257.66	0.24146	319.983
0.13877	230.49	0.07514	209.857	0.15926	257.885	0.24258	320.182
0.13877	230.659	0.07569	210.04	0.15926	258.075	0.24445	320.365
0.13748	230.844	0.07569	210.194	0.15926	258.26	0.24445	320.545
0.13748	231.011	0.07569	210.318	0.15966	258.442	0.24445	320.704
0.13566	231.217	0.07569	210.407	0.15966	258.615	0.24649	320.889
0.13566	231.377	0.07575	210.645	0.15966	258.853	0.24815	321.04
0.13566	231.542	0.07575	210.832	0.15966	259.074	0.24928	321.24
0.13537	231.726	0.07575	210.977	0.15942	259.244	0.24928	321.327
0.13537	231.919	0.07575	211.15	0.15942	259.415	0.24939	321.541
0.13537	232.135	0.07645	211.316	0.16065	259.629	0.24939	321.719
0.13537	232.282	0.07645	211.439	0.16065	259.81	0.2489	321.909
0.13577	232.462	0.07662	211.578	0.16065	260.024	0.24859	322.088
0.13577	232.581	0.07662	211.795	0.16065	260.191	0.24859	322.248
0.13577	232.786	0.07662	211.965	0.16211	260.373	0.24912	322.391
0.13562	232.983	0.07613	212.125	0.16211	260.561	0.24912	322.587
0.13562	233.137	0.07613	212.24	0.16211	260.772	0.25058	322.76
0.13562	233.335	0.07613	212.396	0.16211	260.98	0.2517	322.919
0.13627	233.541	0.07613	212.575	0.16285	261.128	0.2517	323.104
0.13627	233.693	0.07619	212.774	0.16508	261.352	0.25199	323.278
0.13627	233.882	0.07619	212.94	0.16508	261.529	0.25232	323.434
0.13627	234.078	0.07619	213.1	0.16508	261.728	0.25232	323.615
0.13817	234.267	0.0779	213.227	0.16508	261.945	0.2535	323.8
0.13817	234.409	0.0779	213.353	0.16795	262.169	0.2535	323.975
0.13817	234.626	0.0779	213.56	0.16795	262.332	0.25409	324.105
0.13924	234.785	0.08027	213.701	0.16795	262.488	0.25438	324.286
0.13924	234.964	0.08027	213.842	0.16795	262.708	0.25438	324.524
0.13924	235.143	0.08027	214.029	0.16997	262.881	0.2551	324.68
0.13965	235.305	0.08027	214.189	0.16997	263.067	0.2551	324.814
0.13965	235.459	0.08071	214.362	0.16997	263.294	0.25673	324.995
0.13965	235.609	0.08071	214.522	0.17012	263.468	0.25884	325.146
0.13965	235.817	0.08071	214.684	0.17012	263.635	0.25884	325.288
0.14052	236.048	0.08047	214.885	0.17012	263.832	0.25967	325.508
0.14052	236.229	0.08047	215.02	0.16843	264	0.25897	325.637
0.14104	236.415	0.08047	215.206	0.16843	264.195	0.25897	325.865
0.14104	236.555	0.08132	215.417	0.16843	264.407	0.25795	325.996
0.14104	236.707	0.08132	215.561	0.16843	264.635	0.25795	326.132
0.14129	236.899	0.08132	215.675	0.16645	264.821	0.25773	326.303
0.14129	237.067	0.08132	215.819	0.16645	265.017	0.25773	326.512
0.14129	237.258	0.08207	216.008	0.16645	265.172	0.25716	326.676
0.14201	237.456	0.08207	216.166	0.16531	265.379	0.25618	326.832
0.14201	237.605	0.082	216.332	0.16531	265.584	0.25576	326.965
0.14201	237.79	0.082	216.492	0.16531	265.772	0.25576	327.18
0.14201	237.968	0.082	216.673	0.16513	265.991	0.25618	327.335
0.14202	238.145	0.082	216.81	0.16513	266.152	0.25618	327.513
0.14202	238.306	0.08132	216.957	0.16513	266.335	0.2571	327.672
0.14202	238.529	0.08132	217.148	0.16513	266.553	0.2573	327.833
0.14215	238.705	0.08132	217.352	0.16652	266.733	0.2573	327.995
0.14215	238.865	0.08132	217.499	0.16652	266.9	0.25633	328.166
0.14215	239.055	0.07998	217.63	0.17003	267.099	0.25512	328.351
0.14215	239.231	0.07998	217.812	0.17003	267.247	0.25512	328.52
0.14328	239.375	0.07899	218.005	0.17003	267.475	0.25489	328.654
0.14328	239.555	0.07899	218.118	0.17003	267.655	0.25489	328.849
0.14328	239.752	0.07899	218.261	0.17364	267.861	0.25536	328.978
0.14391	239.928	0.07911	218.462	0.17364	268.058	0.25622	329.204
0.14391	240.091	0.07911	218.644	0.17364	268.262	0.25622	329.368
0.14391	240.305	0.07911	218.778	0.17364	268.465	0.25747	329.508
0.14406	240.486	0.07911	218.921	0.17578	268.651	0.25747	329.663
0.14406	240.672	0.08024	219.065	0.17578	268.866	0.25754	329.861
0.14406	240.812	0.08024	219.23	0.17618	269.062	0.25733	330.025
0.14455	240.98	0.08024	219.426	0.17618	269.246	0.25733	330.175
0.14455	241.205	0.08089	219.606	0.17618	269.4	0.2584	330.36
0.14455	241.383	0.08089	219.755	0.17595	269.595	0.2584	330.534
0.14511	241.539	0.08089	219.883	0.17595	269.807	0.26041	330.705
0.14511	241.705	0.08024	220.054	0.17595	269.985	0.26186	330.871
0.14511	241.871	0.08024	220.268	0.17595	270.192	0.26186	331.034
0.14511	242.088	0.08024	220.403	0.17604	270.36	0.26192	331.22
0.14515	242.266	0.08024	220.562	0.17604	270.543	0.26192	331.391
0.14515	242.442	0.08065	220.726	0.17604	270.727	0.2624	331.523
0.14515	242.608	0.08065	220.881	0.17595	270.872	0.26352	331.695
0.14515	242.798	0.08206	221.08	0.17595	271.111	0.26352	331.874
0.14416	242.949	0.08206	221.239	0.17595	271.301	0.26457	332.047
0.14416	243.132	0.08206	221.371	0.17568	271.489	0.26457	332.252
0.14415	243.304	0.08206	221.5	0.17568	271.702	0.26515	332.365
0.14415	243.443	0.0862	234.887	0.17568	271.891	0.26483	332.536
0.14415	243.616	0.0862	235.007	0.17568	272.079	0.26483	332.681
0.1461	243.815	0.0862	235.18	0.17483	272.272	0.26436	332.819
0.1461	244.038	0.08746	235.344	0.17483	272.451	0.26464	332.994
0.1461	244.243	0.08746	235.507	0.17483	272.634	0.26464	333.154
0.1461	244.408	0.08806	235.665	0.17376	272.855	0.26446	333.31
0.14878	244.581	0.08806	235.827	0.17376	273.062	0.26398	333.473
0.14878	244.761	0.08806	235.962	0.17381	273.224	0.26398	333.607
0.14878	244.952	0.08842	236.128	0.17381	273.417	0.26439	333.83
0.15092	245.091	0.08842	236.295	0.17381	273.594	0.26439	334.015
0.15092	245.235	0.08842	236.436	0.17381	273.766	0.26492	334.142
0.15092	245.427	0.08842	236.616	0.17381	273.96	0.26546	334.308
0.15144	245.617	0.0881	236.735	0.17404	274.174	0.26546	334.509
0.15144	245.817	0.0881	236.892	0.17404	274.366	0.26632	334.628
0.15144	245.984	0.0881	237.104	0.17479	274.589	0.26739	334.801
0.15144	246.15	0.08773	237.235	0.17479	274.769	0.26739	334.962
0.15067	246.337	0.08773	237.415	0.17479	274.894	0.26841	335.141
0.15067	246.542	0.08794	237.572	0.17659	275.101	0.26841	335.307
0.15067	246.684	0.08794	237.737	0.17659	275.293	0.26881	335.462
0.15065	246.875	0.08794	237.891	0.17659	275.461	0.26927	335.6
0.15065	247.044	0.08794	238.052	0.17659	275.668	0.26984	335.806
0.15065	247.232	0.08794	238.182	0.17786	275.853	0.26984	335.895
0.15155	247.406	0.08789	238.328	0.17786	276.065	0.26984	336.1
0.15155	247.603	0.08789	238.544	0.17786	276.285	0.26917	336.279
0.15155	247.756	0.08789	238.676	0.17921	276.481	0.26872	336.458
0.15155	247.92	0.08715	238.811	0.17921	276.659	0.26872	336.62
0.1516	248.099	0.08715	238.962	0.17921	276.83	0.26923	336.749
0.1516	248.269	0.08715	239.105	0.18078	277.005	0.26923	336.9
0.1516	248.479	0.08686	239.276	0.18078	277.196	0.27013	337.097
0.1516	248.644	0.08686	239.454	0.18078	277.393	0.27058	337.237
0.1516	248.8	0.08686	239.613	0.18078	277.6	0.27058	337.412
0.1516	249.006	0.08686	239.766	0.18183	277.782	0.27083	337.575
0.15246	249.21	0.08755	239.934	0.18183	278	0.27083	337.721
0.15246	249.373	0.08755	240.129	0.18183	278.183	0.27161	337.894
0.15246	249.546	0.08953	240.238	0.1821	278.332	0.27199	338.065
0.1532	249.701	0.08953	240.359	0.1821	278.525	0.27191	338.211
0.1532	249.886	0.08953	240.555	0.1821	278.724	0.27191	338.399
0.1532	250.044	0.08953	240.721	0.18232	278.913	0.2722	338.555
0.15341	250.249	0.09066	240.848	0.18232	279.082	0.2722	338.673
0.15341	250.415	0.09066	241.046	0.18232	279.262	0.2723	338.842
0.15341	250.611	0.09066	241.248	0.18232	279.46	0.27132	339.05
0.15305	250.778	0.09066	241.412	0.18288	279.685	0.27132	339.172
0.15305	250.928	0.09031	241.527	0.18288	279.865	0.27132	339.347
0.15305	251.075	0.09031	241.644	0.18388	280.031	0.27104	339.508
0.15305	251.275	0.09074	241.815	0.18388	280.217	0.27269	339.634
0.15276	251.488	0.09074	241.986	0.18388	280.399	0.27458	339.816
0.15276	251.669	0.09074	242.136	0.18388	280.627	0.27458	339.978
0.15308	251.832	0.09169	242.265	0.18469	280.848	0.27512	340.134
0.15308	251.994	0.09169	242.413	0.18469	281.031	0.27512	340.318
0.15308	252.168	0.09169	242.601	0.18469	281.163	0.27522	340.46
0.15308	252.333	0.09169	242.751	0.18469	281.36	0.27556	340.618
0.1536	252.535	0.09206	242.921	0.18459	281.512	0.27556	340.784
0.1536	252.715	0.09206	243.095	0.18459	281.742	0.27644	340.918
0.1536	252.888	0.09206	243.238	0.18386	281.925	0.27749	341.048
0.1536	253.08	0.09209	243.35	0.18386	282.126	0.27749	341.227
0.1535	253.258	0.09209	243.586	0.18386	282.307	0.27801	341.369
0.1535	253.416	0.09209	243.717	0.18291	282.493	0.27801	341.491
0.15358	253.62	0.0924	243.847	0.18291	282.678	0.27839	341.702
0.15358	253.805	0.0924	243.982	0.18291	282.874	0.2797	341.836
0.15358	253.976	0.0924	244.151	0.18291	283.081	0.2797	341.987
0.15358	254.163	0.0924	244.316	0.18218	283.256	0.28059	342.147
0.15448	254.371	0.09396	244.474	0.18218	283.442	0.28026	342.321
0.15448	254.552	0.09396	244.64	0.18218	283.604	0.28026	342.461
0.15448	254.712	0.09396	244.809	0.18226	283.789	0.28066	342.632
0.15448	254.848	0.09568	244.932	0.18226	284.014	0.28066	342.814
0.15505	255.033	0.09568	245.123	0.18226	284.195	0.28169	342.925
0.15505	255.208	0.09568	245.269	0.18304	284.362	0.28169	343.103
0.15453	255.36	0.09613	245.421	0.18304	284.559	0.28209	343.275
0.15453	255.584	0.09613	245.584	0.18304	284.791	0.28081	343.425
0.15453	255.746	0.09613	245.709	0.18304	284.941	0.28081	343.585
0.15453	255.914	0.09613	245.911	0.18466	285.076	0.27959	343.703
0.15351	256.08	0.09615	246.069	0.18466	285.293	0.27962	343.846
0.15351	256.248	0.09615	246.156	0.18466	285.517	0.27962	344.018
0.15351	256.447	0.09605	246.335	0.18698	285.712	0.28009	344.19
0.1537	256.625	0.09605	246.518	0.18698	285.882	0.28114	344.363
0.1537	256.779	0.09605	246.69	0.18698	286.062	0.28114	344.527
0.1537	256.98	0.09622	246.878	0.18816	286.271	0.28169	344.677
0.15524	257.179	0.09622	246.993	0.18816	286.43	0.28169	344.773
0.15524	257.331	0.09622	247.125	0.18816	286.604	0.28217	344.953
0.15524	257.52	0.09622	247.28	0.18816	286.822	0.28305	345.119
0.15667	257.69	0.09606	247.419	0.18755	287.007	0.28305	345.299
0.15667	257.882	0.09606	247.616	0.18755	287.182	0.28248	345.424
0.15667	258.068	0.09606	247.786	0.18692	287.363	0.28248	345.569
0.15667	258.254	0.09568	247.934	0.18692	287.526	0.28113	345.74
0.15693	258.459	0.09568	248.079	0.18692	287.726	0.28068	345.89
0.15693	258.617	0.09568	248.246	0.18692	287.923	0.28068	346.068
0.15693	258.753	0.09637	248.373	0.1871	288.139	0.28165	346.159
0.15618	258.921	0.09637	248.548	0.1871	288.341	0.2841	346.315
0.15618	259.099	0.09637	248.693	0.1871	288.497	0.2841	346.519
0.15618	259.31	0.09637	248.841	0.18843	288.668	0.28563	346.674
0.15618	259.49	0.09786	249.049	0.18843	288.831	0.28563	346.783
0.15618	259.666	0.09786	249.172	0.18843	289.029	0.28566	346.935
0.15618	259.83	0.09786	249.303	0.1895	289.239	0.28507	347.103
0.15618	259.998	0.09895	249.484	0.1895	289.409	0.28507	347.228
0.15717	260.176	0.09895	249.645	0.1895	289.617	0.28474	347.412
0.15717	260.353	0.09895	249.756	0.18949	289.83	0.28474	347.524
0.15747	260.544	0.09915	249.928	0.18949	290.035	0.28427	347.72
0.15747	260.696	0.09915	250.098	0.18949	290.19	0.28389	347.844
0.15747	260.887	0.09915	250.222	0.18949	290.346	0.28389	347.999
0.15747	261.047	0.09915	250.377	0.1904	290.528	0.28402	348.14
0.1567	261.229	0.09959	250.543	0.1904	290.734	0.28402	348.318
0.1567	261.433	0.09959	250.712	0.1904	290.943	0.28542	348.452
0.1567	261.614	0.09959	250.866	0.19147	291.112	0.28843	348.601
0.1567	261.765	0.09988	251.022	0.19147	291.309	0.28843	348.755
0.15618	261.959	0.09988	251.204	0.19147	291.465	0.29053	348.925
0.15618	262.145	0.09988	251.32	0.19123	291.637	0.29053	349.082
0.15655	262.325	0.09878	251.465	0.19123	291.839	0.29123	349.212
0.15655	262.498	0.09878	251.63	0.19123	292.019	0.29171	349.345
0.15702	262.675	0.09878	251.77	0.19123	292.245	0.2925	349.535
0.15702	262.841	0.09878	251.925	0.19144	292.417	0.2925	349.66
0.15702	263.036	0.09906	252.081	0.19144	292.618	0.2925	349.782
0.15702	263.215	0.09906	252.249	0.19144	292.835	0.29357	349.982
0.15702	263.37	0.10077	252.369	0.19259	292.997	0.29441	350.117
0.15701	263.543	0.10077	252.504	0.19259	293.172	0.29505	350.267
0.15701	263.697	0.10077	252.678	0.19259	293.308	0.29505	350.429
0.15701	263.87	0.102	252.854	0.19316	293.511	0.29623	350.547
0.15709	264.094	0.102	252.983	0.19316	293.72	0.29623	350.693
0.15709	264.274	0.102	253.108	0.19316	293.877	0.29686	350.882
0.15709	264.455	0.102	253.279	0.19316	294.088	0.29622	350.966
0.15821	264.635	0.102	253.468	0.1933	294.286	0.29622	351.15
0.15821	264.814	0.10294	253.643	0.1933	294.421	0.2953	351.269
0.15821	264.986	0.10294	253.785	0.19404	294.608	0.29461	351.442
0.15821	265.118	0.10423	253.916	0.19404	294.787	0.29461	351.601
0.15914	265.292	0.10423	254.071	0.19404	294.979	0.29465	351.745
0.15914	265.516	0.10423	254.228	0.19459	295.179	0.29465	351.866
0.15935	265.702	0.10527	254.382	0.19459	295.382	0.29536	352.009
0.15935	265.867	0.10527	254.523	0.19459	295.56	0.29557	352.158
0.15935	265.996	0.10527	254.694	0.19459	295.748	0.29557	352.335
0.15975	266.196	0.10527	254.826	0.19417	295.932	0.29533	352.459
0.15975	266.384	0.10522	254.956	0.19417	296.111	0.29533	352.59
0.15975	266.512	0.10522	255.113	0.19318	296.292	0.2954	352.748
0.15975	266.707	0.10522	255.276	0.19318	296.482	0.29587	352.892
0.15975	266.891	0.10481	255.437	0.19318	296.677	0.29587	353.033
0.16047	267.092	0.10481	255.58	0.19318	296.833	0.2966	353.187
0.16047	267.299	0.10481	255.709	0.19271	297.049	0.2966	353.34
0.16124	267.462	0.10486	255.85	0.19271	297.221	0.29763	353.5
0.16124	267.629	0.10486	256.026	0.19271	297.383	0.29877	353.612
0.16124	267.794	0.10486	256.207	0.19271	297.588	0.29877	353.804
0.16194	267.983	0.10486	256.337	0.19358	297.746	0.30026	353.925
0.16194	268.184	0.10538	256.479	0.19358	297.902	0.30026	354.04
0.16194	268.358	0.10538	256.671	0.19358	298.094	0.30107	354.193
0.16194	268.529	0.10609	256.832	0.19454	298.329	0.30114	354.313
0.16322	268.701	0.10609	256.936	0.19454	298.547	0.30071	354.475
0.16322	268.859	0.10609	257.083	0.19454	298.753	0.30071	354.61
0.16322	269.043	0.10603	257.256	0.19507	298.884	0.30074	354.78
0.16501	269.197	0.10603	257.401	0.19507	299.012	0.30074	354.951
0.16501	269.364	0.10603	257.532	0.19507	299.219	0.3011	355.085
0.16501	269.552	0.10603	257.679	0.19507	299.385	0.30079	355.215
0.16659	269.735	0.10603	257.859	0.19638	299.573	0.30079	355.388
0.16659	269.962	0.10538	257.986	0.19638	299.748	0.30028	355.512
0.16659	270.134	0.10538	258.135	0.19759	299.947	0.30028	355.63
0.16659	270.286	0.10503	258.268	0.19759	300.14	0.30059	355.793
0.16784	270.473	0.10503	258.435	0.19759	300.288	0.30248	355.9
0.16784	270.672	0.10503	258.599	0.19759	300.499	0.30248	356.046
0.16784	270.842	0.10498	258.732	0.19864	300.675	0.30403	356.202
0.16844	271.021	0.10498	258.89	0.19864	300.845	0.3041	356.361
0.16844	271.178	0.10498	259.045	0.19864	301.057	0.3041	356.5
0.16844	271.362	0.10498	259.178	0.19864	301.245	0.30454	356.604
0.16765	271.546	0.10574	259.322	0.19993	301.435	0.30454	356.739
0.16765	271.727	0.10574	259.44	0.19993	301.613	0.30504	356.927
0.16765	271.889	0.10722	259.578	0.20104	301.804	0.30476	357.041
0.16765	272.041	0.10722	259.73	0.20104	301.997	0.30476	357.186
0.1664	272.198	0.10722	259.918	0.20104	302.142	0.30456	357.332
0.1664	272.397	0.10722	260.061	0.20173	302.32	0.30456	357.451
0.1664	272.582	0.10817	260.263	0.20173	302.493	0.30416	357.62
0.16599	272.772	0.10817	260.374	0.20173	302.679	0.30373	357.785
0.16599	272.951	0.10817	260.503	0.20173	302.897	0.30373	357.947
0.16599	273.106	0.10817	260.64	0.20306	303.086	0.30423	358.022
0.16618	273.29	0.10877	260.781	0.20306	303.276	0.30423	358.157
0.16618	273.462	0.10877	260.943	0.20306	303.444	0.30622	358.31
0.16618	273.603	0.10877	261.098	0.20479	303.584	0.30762	358.492
0.16618	273.832	0.1097	261.214	0.20479	303.752	0.30762	358.602
0.16653	274.051	0.1097	261.373	0.20479	303.938	0.3077	358.782
0.16653	274.204	0.1097	261.578	0.20552	304.11	0.3077	358.927
0.16723	274.398	0.1106	261.688	0.20552	304.319	0.30717	359.046
0.16723	274.525	0.1106	261.817	0.20552	304.504	0.30601	359.15
0.16723	274.675	0.1106	261.989	0.20552	304.682	0.30504	359.281
0.16823	274.854	0.1106	262.149	0.20449	304.844	0.30504	359.414
0.16823	275.028	0.1113	262.28	0.20449	305.022	0.30504	359.613
0.16823	275.195	0.1113	262.447	0.20354	305.22	0.30479	359.708
0.16823	275.408	0.11182	262.566	0.20354	305.394	0.30482	359.882
0.16908	275.621	0.11182	262.73	0.20354	305.572	0.30509	359.946
0.16908	275.766	0.11182	262.889	0.20354	305.762	0.30509	360.173
0.16908	275.928	0.11254	263.026	0.20422	305.973	0.30543	360.237
0.17012	276.112	0.11254	263.179	0.20422	306.149	0.30543	360.403
0.17012	276.3	0.11254	263.347	0.20422	306.353	0.30588	360.534
0.17012	276.474	0.11254	263.494	0.20422	306.484	0.30756	360.696
0.17132	276.641	0.11357	263.655	0.20497	306.644	0.30756	360.825
0.17132	276.84	0.11357	263.831	0.20497	306.827	0.31022	360.933
0.17132	277.013	0.11357	263.959	0.2059	307.011	0.31165	361.1
0.17194	277.195	0.11445	264.058	0.2059	307.195	0.31165	361.278
0.17194	277.365	0.11445	264.216	0.2059	307.406	0.31114	361.364
0.17194	277.554	0.11445	264.394	0.2059	307.547	0.31114	361.526
0.17194	277.722	0.1143	264.497	0.20769	307.728	0.31038	361.651
0.1718	277.887	0.1143	264.65	0.20769	307.957	0.31043	361.813
0.1718	278.033	0.1143	264.81	0.20769	308.107	0.31095	361.953
0.1718	278.237	0.1143	264.986	0.20769	308.221	0.31095	362.061
0.1715	278.433	0.11438	265.13	0.2087	308.395	0.31095	363.545
0.1715	278.592	0.11438	265.27	0.2087	308.616	0.3127	363.68
0.1715	278.746	0.11438	265.399	0.20862	308.8	0.3141	363.831
0.1715	278.936	0.11537	265.529	0.20862	308.976	0.31328	363.959
0.17119	279.121	0.11537	265.652	0.20862	309.162	0.31328	364.097
0.17119	279.268	0.11537	265.806	0.20865	309.323	0.31328	364.224
0.17127	279.443	0.11658	265.957	0.20865	309.511	0.31119	364.356
0.17127	279.65	0.11658	266.072	0.20865	309.694	0.31015	364.497
0.17127	279.848	0.11658	266.215	0.20865	309.899	0.30977	364.659
0.17127	280.005	0.11658	266.418	0.20981	310.098	0.30977	364.767
0.17123	280.159	0.11722	266.583	0.20981	310.2	0.30935	364.897
0.17123	280.344	0.11722	266.709	0.20981	310.387	0.30935	365.024
0.17123	280.524	0.11736	266.823	0.2112	310.598	0.30829	365.155
0.17113	280.704	0.11736	267	0.2112	310.737	0.30704	365.28
0.17113	280.877	0.11736	267.104	0.2112	310.954	0.30704	365.402
0.17113	281.025	0.11736	267.223	0.21133	311.124	0.3068	365.564
0.17172	281.253	0.11828	267.368	0.21133	311.309	0.30774	365.699
0.17172	281.434	0.11828	267.541	0.21133	311.507	0.30774	365.774
0.17172	281.605	0.11828	267.702	0.21133	311.672	0.30974	365.969
0.17219	281.758	0.11828	267.811	0.21161	311.835	0.30974	366.09
0.17219	281.93	0.11905	268.008	0.21161	311.992	0.31167	366.227
0.17219	282.107	0.11905	268.168	0.21325	312.193	0.31299	366.389
0.17219	282.261	0.11914	268.271	0.21325	312.394	0.31299	366.432
0.17305	282.443	0.11914	268.391	0.21325	312.555	0.31448	366.603
0.17305	282.623	0.11982	268.545	0.21325	312.714	0.31448	366.767
0.17305	282.814	0.11982	268.696	0.21451	312.913	0.3161	366.883
0.17401	283.02	0.11982	268.841	0.21451	313.065	0.31667	367.007
0.17401	283.168	0.11982	268.96	0.21451	313.258	0.31667	367.124
0.17401	283.337	0.11982	269.132	0.21451	313.418	0.31694	367.251
0.17446	283.538	0.12128	269.337	0.21479	313.612	0.31762	367.389
0.17446	283.685	0.12128	269.464	0.21479	313.78	0.31762	367.524
0.17446	283.826	0.12128	269.562	0.21384	313.978	0.31864	367.643
0.17446	284.035	0.12205	269.711	0.21384	314.147	0.31864	367.809
0.17416	284.281	0.12205	269.874	0.21384	314.316	0.31958	367.94
0.17416	284.405	0.12205	270.01	0.21335	314.474	0.31958	368.025
0.17381	284.554	0.12281	270.126	0.21335	314.709	0.32008	368.226
0.17381	284.712	0.12281	270.244	0.21335	314.867	0.32008	368.288
0.17381	284.915	0.12281	270.409	0.21335	315.015	0.32008	368.418
0.17381	285.062	0.12281	270.532	0.21432	315.15	0.31982	368.533
0.17487	285.246	0.12442	270.701	0.21432	315.368	0.31982	368.729
0.17487	285.402	0.12442	270.84	0.21432	315.578	0.32001	368.853
0.17487	285.601	0.12493	270.973	0.21491	315.763	0.32081	368.922
0.17487	285.82	0.12493	271.119	0.21491	315.923	0.32075	369.093
0.1766	286.008	0.12493	271.265	0.21491	316.045	0.32075	369.214
0.1766	286.177	0.12417	271.42	0.21603	316.238	0.3204	369.335
0.17778	286.339	0.12417	271.547	0.21603	316.439	0.3204	369.454
0.17778	286.502	0.12417	271.673	0.21603	316.605	0.32145	369.561
0.17778	286.632	0.12417	271.845	0.21603	316.783	0.32237	369.722
0.17852	286.822	0.12417	271.994	0.21746	316.935	0.32237	369.843
0.17852	286.992	0.12381	272.136	0.21746	317.117	0.32225	369.969
0.17852	287.215	0.12381	272.271	0.21746	317.296	0.32225	370.1
0.17852	287.373	0.12386	272.433	0.21758	317.471	0.32198	370.222
0.17847	287.497	0.12386	272.543	0.21758	317.634	0.32187	370.378
0.17847	287.687	0.12386	272.677	0.21758	317.81	0.32187	370.481
0.17847	287.862	0.12386	272.805	0.21737	318.017	0.32193	370.622
0.17853	288.036	0.12368	272.942	0.21737	318.177	0.32193	370.743
0.17853	288.228	0.12368	273.109	0.21737	318.323	0.32192	370.86
0.17853	288.387	0.12368	273.238	0.21737	318.5	0.32206	371.002
0.17926	288.57	0.12368	273.371	0.21873	318.667	0.32206	371.152
0.17926	288.76	0.12349	273.503	0.21873	318.88	0.3226	371.285
0.17926	288.933	0.12349	273.693	0.22096	319.05	0.3241	371.369
0.17926	289.119	0.1238	273.84	0.22096	319.24	0.3241	371.502
0.18029	289.295	0.1238	273.972	0.22096	319.388	0.32596	371.636
0.18029	289.461	0.1238	274.105	0.22096	319.545	0.32596	371.769
0.18029	289.671	0.1241	274.24	0.22249	319.747	0.32709	371.926
0.18136	289.847	0.1241	274.341	0.22249	319.93	0.32816	371.998
0.18136	289.96	0.1241	274.475	0.22249	320.075	0.32816	372.157
0.18136	290.123	0.1241	274.633	0.22249	320.238	0.32887	372.278
0.1817	290.341	0.12473	274.759	0.22356	320.423	0.32887	372.394
0.1817	290.535	0.12473	274.9	0.22356	320.62	0.32888	372.512
0.1817	290.668	0.12473	275.06	0.22402	320.763	0.32882	372.641
0.1817	290.826	0.12614	275.238	0.22402	320.976	0.32882	372.829
0.18146	291.026	0.12614	275.383	0.22402	321.159	0.3283	372.889
0.18146	291.242	0.12614	275.49	0.22374	321.321	0.3283	372.999
0.18144	291.392	0.12822	275.609	0.22374	321.49	0.32731	373.113
0.18144	291.571	0.12822	275.772	0.22374	321.654	0.32745	373.229
0.18144	291.728	0.12822	275.885	0.22374	321.813	0.32859	373.39
0.18144	291.901	0.12822	276.019	0.22374	322.016	0.32859	373.561
0.18178	292.063	0.1301	276.16	0.22327	322.197	0.33046	373.649
0.18178	292.251	0.1301	276.277	0.22327	322.359	0.33046	373.767
0.18178	292.466	0.13069	276.438	0.22252	322.526	0.33252	373.879
0.18178	292.618	0.13069	276.576	0.22252	322.705	0.33348	373.991
0.18167	292.778	0.13069	276.686	0.22252	322.905	0.33348	374.123
0.18167	292.987	0.13069	276.83	0.22185	323.063	0.33399	374.298
0.18159	293.162	0.13019	276.963	0.22185	323.235	0.33399	374.407
0.18159	293.33	0.13019	277.117	0.22185	323.409	0.33457	374.518
0.18159	293.441	0.13019	277.24	0.22185	323.591	0.33515	374.635
0.1821	293.604	0.13019	277.39	0.22248	323.755	0.33515	374.745
0.1821	293.821	0.13013	277.542	0.22248	323.923	0.33561	374.892
0.1821	293.993	0.13013	277.651	0.22248	324.071	0.33543	375.006
0.1821	294.17	0.13107	277.793	0.2247	324.254	0.33543	375.126
0.1821	294.339	0.13107	277.947	0.2247	324.42	0.33452	375.256
0.18315	294.522	0.13107	278.097	0.2247	324.597	0.33452	375.397
0.18315	294.686	0.13195	278.247	0.22625	324.753	0.33333	375.508
0.18471	294.858	0.13195	278.365	0.22625	324.924	0.33235	375.618
0.18471	295.059	0.13195	278.498	0.22625	325.085	0.33235	375.708
0.18515	295.248	0.13195	278.612	0.22625	325.286	0.33192	375.851
0.18515	295.407	0.13274	278.732	0.22695	325.47	0.33192	375.941
0.18515	295.556	0.13274	278.892	0.22695	325.626	0.33353	376.122
0.18515	295.745	0.13274	279.033	0.22765	325.78	0.33686	376.251
0.18515	295.914	0.13365	279.156	0.22765	325.969	0.33686	376.341
0.18419	296.052	0.13365	279.299	0.22765	326.136	0.3391	376.438
0.18419	296.207	0.13365	279.43	0.22765	326.304	0.3391	376.588
0.18393	296.415	0.1341	279.535	0.22833	326.478	0.33945	376.726
0.18393	296.541	0.1341	279.643	0.22833	326.624	0.34008	376.831
0.18393	296.765	0.1341	279.773	0.22833	326.787	0.34008	376.946
0.18393	296.946	0.13476	279.94	0.22844	326.993	0.34145	377.039
0.18493	297.125	0.13476	280.084	0.22844	327.145	0.34145	377.159
0.18493	297.312	0.13476	280.218	0.22844	327.311	0.34286	377.324
0.18493	297.499	0.13476	280.371	0.22804	327.49	0.34352	377.415
0.18493	297.648	0.13615	280.455	0.22804	327.658	0.34326	377.524
0.18555	297.78	0.13615	280.612	0.22804	327.848	0.34326	377.646
0.18555	297.963	0.13615	280.713	0.22801	328.058	0.34326	377.8
0.18559	298.11	0.13619	280.858	0.22801	328.2	0.34358	377.897
0.18559	298.281	0.13619	281.012	0.22801	328.365	0.34442	378.025
0.18559	298.514	0.13619	281.126	0.22801	328.509	0.34517	378.137
0.1855	298.692	0.13619	281.289	0.22803	328.657	0.34517	378.247
0.1855	298.853	0.13597	281.435	0.22803	328.838	0.34618	378.349
0.1855	299.001	0.13597	281.572	0.22803	328.976	0.34618	378.5
0.1855	299.174	0.13659	281.69	0.22951	329.131	0.3475	378.613
0.1855	299.381	0.13659	281.796	0.22951	329.317	0.3484	378.727
0.1856	299.554	0.13659	281.933	0.22951	329.561	0.3484	378.866
0.1856	299.705	0.13659	282.104	0.23236	329.786	0.34859	378.976
0.18615	299.884	0.13771	282.194	0.23236	329.939	0.34901	379.082
0.18615	300.049	0.13771	282.294	0.23236	330.077	0.34901	379.184
0.18615	300.222	0.13771	282.456	0.23236	330.212	0.34917	379.278
0.18665	300.396	0.13771	282.601	0.23468	330.405	0.34917	379.408
0.18665	300.583	0.13924	282.724	0.23468	330.554	0.34911	379.546
0.18665	300.792	0.13924	282.847	0.23525	330.677	0.34986	379.702
0.18665	300.991	0.13987	282.984	0.23525	330.838	0.34986	379.806
0.18651	301.106	0.13987	283.087	0.23525	331.028	0.35041	379.888
0.18651	301.241	0.13987	283.207	0.23525	331.169	0.35041	379.984
0.18651	301.43	0.13982	283.356	0.23481	331.363	0.3502	380.105
0.18622	301.635	0.13982	283.525	0.23481	331.543	0.35004	380.24
0.18622	301.794	0.13982	283.639	0.23481	331.716	0.35004	380.329
0.18622	301.943	0.13982	283.767	0.23481	331.882	0.3501	380.405
0.18631	302.123	0.13963	283.928	0.23491	332.036	0.3501	380.554
0.18631	302.311	0.13963	284.018	0.23491	332.179	0.35092	380.71
0.18631	302.471	0.13963	284.118	0.23602	332.368	0.35083	380.842
0.18631	302.639	0.13987	284.261	0.23602	332.555	0.35083	380.968
0.18663	302.824	0.13987	284.415	0.23602	332.701	0.35099	381.042
0.18663	302.979	0.13987	284.523	0.23602	332.846	0.35099	381.2
0.18663	303.123	0.14035	284.621	0.23722	332.994	0.35586	381.26
0.18746	303.271	0.14035	284.738	0.23722	333.166	0.35586	381.333
0.18746	303.504	0.14035	284.902	0.23722	333.299	0.35661	381.482
0.18746	303.706	0.14035	285.051	0.2389	333.535	0.35661	381.639
0.18874	303.884	0.14107	285.186	0.2389	333.736	0.35572	381.715
0.18874	304.049	0.14107	285.292	0.2389	333.867	0.35572	381.828
0.18874	304.193	0.14107	285.411	0.24036	333.993	0.35562	381.974
0.18874	304.337	0.14246	285.545	0.24036	334.142	0.35632	382.072
0.18988	304.551	0.14246	285.658	0.24036	334.308	0.35632	382.198
0.18988	304.701	0.14246	285.784	0.23988	334.5	0.35633	382.254
0.19014	304.877	0.14424	285.92	0.23988	334.691	0.35633	382.38
0.19014	305.032	0.14424	286.066	0.23988	334.815	0.35561	382.488
0.19014	305.213	0.14424	286.167	0.23988	334.957	0.35479	382.606
0.19012	305.405	0.14424	286.287	0.24	335.131	0.35479	382.724
0.19012	305.568	0.14544	286.38	0.24	335.288	0.35587	382.823
0.19012	305.723	0.14544	286.507	0.24	335.479	0.35848	382.929
0.19039	305.924	0.14565	286.681	0.24177	335.642	0.35848	383.057
0.19039	306.09	0.14565	286.804	0.24177	335.819	0.36089	383.176
0.19039	306.257	0.14565	286.908	0.24177	336.018	0.36089	383.286
0.19039	306.433	0.14645	287.009	0.24342	336.147	0.36207	383.356
0.19075	306.617	0.14645	287.193	0.24342	336.296	0.36252	383.516
0.19075	306.774	0.14645	287.312	0.24342	336.467	0.3636	383.562
0.19075	306.995	0.14645	287.408	0.24342	336.623	0.3636	383.707
0.19126	307.161	0.14645	287.547	0.24388	336.807	0.3636	383.83
0.19126	307.306	0.14796	287.699	0.24388	336.975	0.36375	383.946
0.19126	307.485	0.14796	287.825	0.24271	337.114	0.36304	384.063
0.19126	307.638	0.14956	287.956	0.24271	337.259	0.36304	384.159
0.19161	307.799	0.14956	288.051	0.24271	337.42	0.36349	384.277
0.19161	307.995	0.14956	288.159	0.24271	337.599	0.36349	384.36
0.19161	308.171	0.1498	288.276	0.24087	337.745	0.36484	384.466
0.19219	308.338	0.1498	288.433	0.24087	337.91	0.36603	384.58
0.19219	308.514	0.1498	288.549	0.24087	338.125	0.36603	384.691
0.19219	308.645	0.1498	288.626	0.24087	338.254	0.36621	384.8
0.19287	308.827	0.14896	288.745	0.24105	338.366	0.36621	384.901
0.19287	309.007	0.14896	288.883	0.24105	338.549	0.3659	385.027
0.19287	309.171	0.14896	289.022	0.24184	338.71	0.36556	385.107
0.19336	309.334	0.14972	289.16	0.24184	338.926	0.36556	385.244
0.19336	309.52	0.14972	289.248	0.24293	339.038	0.36477	385.337
0.19336	309.697	0.14972	289.4	0.24293	339.205	0.36477	385.438
0.19353	309.843	0.1512	289.549	0.24293	339.371	0.3647	385.562
0.19353	310.01	0.1512	289.678	0.24293	339.518	0.36624	385.675
0.19353	310.161	0.1512	289.784	0.24293	339.659	0.36811	385.829
0.19353	310.319	0.1512	289.875	0.24562	339.823	0.36811	385.902
0.19312	310.536	0.1515	289.998	0.24562	339.995	0.36979	386.008
0.19312	310.73	0.1515	290.165	0.24562	340.203	0.36979	386.109
0.19312	310.883	0.15157	290.223	0.24727	340.335	0.3715	386.202
0.19287	311.059	0.15157	290.339	0.24727	340.48	0.37267	386.355
0.19287	311.251	0.15157	290.476	0.24727	340.637	0.37267	386.444
0.19287	311.4	0.15157	290.595	0.24667	340.796	0.37303	386.556
0.19283	311.562	0.15229	290.701	0.24667	340.976	0.37371	386.611
0.19283	311.766	0.15229	290.845	0.24667	341.133	0.37371	386.76
0.19283	311.941	0.15229	290.99	0.24667	341.258	0.37449	386.814
0.19264	312.069	0.15229	291.089	0.24584	341.43	0.37449	386.959
0.19264	312.249	0.15324	291.206	0.24584	341.608	0.37472	387.04
0.19264	312.394	0.15324	291.309	0.24655	341.781	0.37502	387.185
0.19264	312.557	0.15414	291.452	0.24655	341.916	0.37502	387.263
0.19301	312.788	0.15414	291.558	0.24655	342.062	0.3746	387.394
0.19301	312.954	0.15414	291.658	0.24655	342.264	0.3746	387.484
0.19301	313.116	0.15468	291.801	0.24749	342.429	0.37418	387.624
0.19441	313.284	0.15468	291.947	0.24749	342.561	0.3744	387.707
0.19441	313.447	0.15468	292.034	0.24749	342.708	0.3744	387.839
0.19441	313.635	0.15468	292.151	0.24749	342.847	0.37478	387.963
0.19495	313.812	0.15522	292.282	0.24744	342.983	0.37576	388.039
0.19495	313.956	0.15522	292.389	0.24744	343.128	0.37576	388.106
0.19495	314.124	0.15522	292.505	0.24717	343.304	0.37662	388.214
0.19495	314.341	0.15631	292.623	0.24717	343.481	0.37662	388.365
0.19469	314.508	0.15631	292.732	0.24717	343.64	0.37712	388.457
0.19469	314.635	0.15735	292.837	0.24712	343.789	0.37712	388.545
0.19469	314.82	0.15735	292.949	0.24712	343.92	0.37786	388.654
0.19551	315.005	0.15735	293.082	0.24712	344.074	0.37827	388.75
0.19551	315.176	0.15735	293.205	0.24712	344.241	0.37827	388.838
0.19551	315.349	0.15735	293.313	0.24906	344.387	0.3787	388.985
0.19626	315.497	0.15843	293.414	0.24906	344.579	0.3787	389.068
0.19626	315.667	0.15843	293.556	0.24906	344.73	0.37971	389.185
0.19626	315.878	0.15843	293.679	0.252	344.856	0.37999	389.278
0.19626	316.031	0.15961	293.799	0.252	345.017	0.37961	389.361
0.19664	316.186	0.15961	293.891	0.252	345.207	0.37961	389.459
0.19773	316.372	0.15961	294.002	0.25381	345.387	0.38035	389.55
0.19773	316.549	0.16059	294.116	0.25381	345.54	0.38035	389.684
0.19773	316.702	0.16059	294.271	0.25381	345.657	0.38209	389.778
0.19773	316.854	0.16059	294.373	0.25381	345.825	0.38342	389.907
0.19859	317.02	0.16059	294.489	0.25374	345.996	0.38342	389.967
0.19859	317.196	0.16111	294.589	0.25374	346.139	0.38398	390.076
0.19859	317.402	0.16111	294.678	0.25374	346.27	0.38455	390.226
0.19859	317.556	0.16193	294.778	0.25263	346.407	0.38455	390.301
0.19884	317.711	0.16193	294.913	0.25263	346.549	0.3857	390.423
0.19884	317.894	0.16193	295.026	0.25263	346.722	0.3857	390.52
0.19884	318.094	0.16241	295.148	0.25161	346.893	0.38667	390.612
0.19843	318.231	0.16241	295.263	0.25161	347.043	0.38679	390.715
0.19843	318.418	0.16241	295.41	0.25161	347.201	0.38679	390.792
0.19843	318.6	0.16241	295.486	0.25161	347.354	0.38647	390.907
0.19802	318.756	0.16241	295.63	0.25135	347.497	0.38647	391.018
0.19802	318.884	0.16211	295.755	0.25135	347.631	0.38665	391.129
0.19802	319.073	0.16211	295.814	0.25263	347.807	0.38753	391.206
0.19802	319.243	0.16269	295.915	0.25263	347.96	0.38753	391.314
0.19908	319.408	0.16269	296.096	0.25263	348.089	0.38758	391.414
0.19908	319.608	0.16269	296.201	0.25263	348.243	0.38758	391.521
0.19908	319.777	0.16425	296.275	0.25441	348.378	0.387	391.593
0.19991	319.936	0.16425	296.394	0.25441	348.525	0.38773	391.71
0.19991	320.1	0.16425	296.512	0.25441	348.724	0.38773	391.843
0.19991	320.27	0.16425	296.614	0.25441	348.884	0.38958	391.946
0.20036	320.436	0.16627	296.735	0.25519	349.027	0.38958	392.015
0.20036	320.619	0.16627	296.879	0.25519	349.151	0.39117	392.127
0.20036	320.78	0.16627	296.968	0.25572	349.335	0.39185	392.213
0.20036	320.932	0.16766	297.051	0.25572	349.446	0.39185	392.32
0.20127	321.111	0.16766	297.149	0.25572	349.579	0.39221	392.419
0.20127	321.276	0.16766	297.284	0.25753	349.753	0.39221	392.526
0.2015	321.447	0.16909	297.389	0.25753	349.942	0.39275	392.627
0.2015	321.627	0.16909	297.529	0.25753	350.076	0.39303	392.758
0.2015	321.777	0.16909	297.625	0.25753	350.213	0.39328	392.829
0.2015	321.941	0.16909	297.731	0.25918	350.38	0.39328	392.931
0.20161	322.127	0.17105	297.813	0.25918	350.534	0.3936	393.023
0.20161	322.298	0.17105	297.897	0.25918	350.671	0.3936	393.133
0.20161	322.475	0.17105	297.998	0.26061	350.838	0.39412	393.199
0.20161	322.663	0.17202	298.118	0.26061	350.953	0.3954	393.324
0.20158	322.81	0.17202	298.267	0.26061	351.041	0.3954	393.436
0.20158	322.979	0.17202	298.421	0.26248	351.247	0.39715	393.521
0.20167	323.144	0.17212	298.505	0.26248	351.409	0.39715	393.604
0.20167	323.319	0.17212	298.549	0.26248	351.568	0.39883	393.705
0.20167	323.479	0.17212	298.647	0.26248	351.723	0.39995	393.795
0.2025	323.64	0.17212	298.797	0.26412	351.85	0.39995	393.903
0.2025	323.817	0.17187	298.947	0.26412	351.984	0.40046	394.002
0.2025	324.011	0.17187	299.036	0.26412	352.149	0.40022	394.122
0.2025	324.169	0.17187	299.17	0.26412	352.321	0.40022	394.194
0.20295	324.326	0.17187	299.243	0.26412	352.427	0.39992	394.286
0.20295	324.517	0.17187	299.337	0.26412	352.565	0.39992	394.406
0.20295	324.678	0.17288	299.454	0.26306	352.756	0.40056	394.496
0.20288	324.868	0.17288	299.579	0.26306	352.902	0.40239	394.614
0.20288	325.048	0.17288	299.7	0.26306	353.063	0.40239	394.675
0.20288	325.175	0.17288	299.801	0.26306	353.174	0.40474	394.795
0.2033	325.362	0.17447	299.891	0.26252	353.302	0.40474	394.928
0.2033	325.543	0.17447	299.946	0.26252	353.462	0.40598	395.026
0.2033	325.7	0.17447	300.087	0.26231	353.634	0.40641	395.088
0.2033	325.89	0.17553	300.212	0.26231	353.778	0.40641	395.181
0.20426	326.07	0.17553	300.289	0.26231	353.914	0.40823	395.269
0.20426	326.239	0.17553	300.382	0.26231	354.034	0.40823	395.346
0.20426	326.422	0.1767	300.524	0.2621	354.206	0.41024	395.482
0.20483	326.564	0.1767	300.647	0.2621	354.328	0.41106	395.516
0.20483	326.732	0.1767	300.731	0.2621	354.467	0.41106	395.664
0.20499	326.921	0.1767	300.833	0.26314	354.629	0.41126	395.769
0.20499	327.058	0.1776	300.917	0.26314	354.764	0.41126	395.846
0.20499	327.215	0.1776	301.036	0.26314	354.933	0.41132	395.896
0.20499	327.409	0.1776	301.132	0.26424	355.034	0.41131	396.029
0.20499	327.581	0.1777	301.213	0.26424	355.166	0.41151	396.149
0.20578	327.767	0.1777	301.32	0.26424	355.385	0.41151	396.225
0.20578	327.914	0.1777	301.406	0.26429	355.523	0.41114	396.328
0.20654	328.074	0.1783	301.532	0.26429	355.642	0.41114	396.401
0.20654	328.266	0.1783	301.634	0.26429	355.795	0.41136	396.501
0.20654	328.449	0.1783	301.736	0.26429	355.955	0.41328	396.594
0.20601	328.605	0.17878	301.876	0.26566	356.092	0.41328	396.676
0.20601	328.726	0.17878	301.995	0.26566	356.227	0.41465	396.813
0.20601	328.924	0.17878	302.114	0.26777	356.388	0.41465	396.88
0.20601	329.075	0.17929	302.191	0.26777	356.521	0.41464	396.944
0.20522	329.221	0.17929	302.257	0.26777	356.612	0.41423	397.069
0.20522	329.408	0.17929	302.367	0.26777	356.755	0.41423	397.172
0.20522	329.588	0.17929	302.473	0.26861	356.921	0.41425	397.277
0.2052	329.753	0.18088	302.564	0.26861	357.007	0.41412	397.361
0.2052	329.913	0.18088	302.628	0.26861	357.127	0.41412	397.47
0.2052	330.098	0.18088	302.722	0.26861	357.321	0.41389	397.503
0.20554	330.264	0.18088	302.843	0.26912	357.456	0.41389	397.614
0.20554	330.454	0.18233	302.959	0.26912	357.613	0.41434	397.718
0.20554	330.626	0.18233	303.054	0.27034	357.789	0.41524	397.822
0.20554	330.75	0.18306	303.17	0.27034	357.903	0.41524	397.874
0.20582	330.948	0.18306	303.266	0.27034	358.054	0.41661	398.013
0.20582	331.134	0.18306	303.375	0.27034	358.2	0.41661	398.044
0.20582	331.306	0.18313	303.474	0.27126	358.37	0.41848	398.167
0.20574	331.466	0.18313	303.549	0.27126	358.497	0.42009	398.281
0.20574	331.644	0.18313	303.64	0.27126	358.606	0.42009	398.35
0.20574	331.784	0.18313	303.748	0.27126	358.757	0.42073	398.468
0.2058	331.961	0.18348	303.887	0.27217	358.873	0.42073	398.531
0.2058	332.163	0.18348	303.985	0.27217	358.989	0.42053	398.643
0.2058	332.334	0.18348	304.065	0.27271	359.141	0.42048	398.732
0.2058	332.49	0.18485	304.145	0.27271	359.309	0.42048	398.831
0.20699	332.662	0.18485	304.245	0.27271	359.455	0.42078	398.892
0.20699	332.797	0.18485	304.363	0.27306	359.578	0.42078	399.04
0.20823	332.995	0.18639	304.447	0.27306	359.706	0.4219	399.071
0.20823	333.16	0.18639	304.576	0.27306	359.839	0.42288	399.17
0.20823	333.318	0.18639	304.638	0.27306	360.001	0.42288	399.259
0.20823	333.512	0.18639	304.731	0.27448	360.108	0.42262	399.36
0.20868	333.668	0.18685	304.844	0.27448	360.251	0.42262	399.471
0.20868	333.847	0.18685	304.935	0.27448	360.379	0.42256	399.568
0.20868	334.012	0.18685	305.013	0.27485	360.538	0.42345	399.616
0.20868	334.191	0.18697	305.114	0.27485	360.657	0.42345	399.717
0.20957	334.354	0.18697	305.257	0.27485	360.789	0.42439	399.79
0.20957	334.496	0.18697	305.341	0.2744	360.929	0.42563	399.898
0.2109	334.69	0.18752	305.422	0.2744	361.087	0.42563	400.007
0.2109	334.864	0.18752	305.524	0.2744	361.236	0.42764	400.068
0.2109	335.004	0.18752	305.592	0.2744	361.38	0.4296	400.172
0.2113	335.158	0.18752	305.737	0.27577	361.466	0.4296	400.274
0.2113	335.346	0.18819	305.839	0.27577	361.624	0.43052	400.372
0.2113	335.484	0.18819	305.882	0.27577	361.779	0.43052	400.438
0.2113	335.66	0.18943	305.955	0.2785	361.93	0.4309	400.531
0.21143	335.83	0.18943	306.067	0.2785	362.029	0.43231	400.652
0.21143	335.992	0.18943	306.173	0.2785	362.162	0.43231	400.715
0.21143	336.181	0.18943	306.262	0.28036	362.284	0.43458	400.793
0.21148	336.357	0.19084	306.333	0.28036	362.444	0.43553	400.889
0.21148	336.481	0.19084	306.458	0.28036	362.61	0.43447	400.983
0.21148	336.68	0.19084	306.57	0.28036	362.749	0.43447	401.064
0.21163	336.845	0.19084	306.621	0.2806	362.862	0.43447	401.145
0.21163	337.007	0.19243	306.678	0.2806	363.004	0.43393	401.205
0.21163	337.186	0.19243	306.791	0.28019	363.138	0.43504	401.279
0.2122	337.356	0.19457	306.905	0.28019	363.26	0.43504	401.415
0.2122	337.57	0.19457	307.036	0.28019	363.43	0.43636	401.472
0.2122	337.727	0.19457	307.12	0.28019	363.566	0.43636	401.572
0.2122	337.875	0.19587	307.19	0.2802	363.664	0.43821	401.675
0.21274	338.048	0.19587	307.272	0.2802	363.788	0.44035	401.747
0.21274	338.178	0.19587	307.372	0.2802	363.897	0.44035	401.828
0.21274	338.361	0.19587	307.468	0.28085	364.021	0.44171	401.914
0.21355	338.525	0.19705	307.543	0.28085	364.141	0.44171	402.016
0.21355	338.668	0.19705	307.634	0.28085	364.313	0.44183	402.1
0.21355	338.835	0.19705	307.729	0.28097	364.476	0.44262	402.198
0.21355	339.026	0.19856	307.836	0.28097	364.633	0.44262	402.293
0.21392	339.195	0.19856	307.943	0.28097	364.763	0.44447	402.369
0.21392	339.348	0.19856	308.037	0.2814	364.856	0.44447	402.454
0.21344	339.528	0.19984	308.124	0.2814	364.938	0.44628	402.575
0.21344	339.697	0.19984	308.175	0.2814	365.06	0.44646	402.621
0.21344	339.852	0.19984	308.292	0.2814	365.235	0.44514	402.664
0.21344	340.025	0.19984	308.369	0.28262	365.349	0.44514	402.784
0.21294	340.186	0.20095	308.437	0.28262	365.476	0.44514	402.887
0.21294	340.375	0.20095	308.573	0.28262	365.632	0.44451	402.938
0.21294	340.522	0.20095	308.698	0.2842	365.74	0.44436	403.025
0.21294	340.673	0.20199	308.734	0.2842	365.891	0.44315	403.14
0.21311	340.845	0.20199	308.785	0.28637	366.026	0.44315	403.231
0.21311	341.026	0.20199	308.879	0.28637	366.167	0.44222	403.228
0.21375	341.206	0.20263	308.967	0.28637	366.296	0.44395	403.359
0.21375	341.36	0.20263	309.061	0.28637	366.401	0.44395	403.426
0.21375	341.526	0.20263	309.145	0.28637	366.488	0.44736	403.57
0.21517	341.738	0.20263	309.245	0.28736	366.657	0.44736	403.644
0.21517	341.923	0.20323	309.343	0.28736	366.826	0.44973	403.738
0.21517	342.061	0.20323	309.44	0.28736	366.929	0.45048	403.803
0.21517	342.192	0.20364	309.55	0.28751	366.985	0.45048	403.888
0.21688	342.347	0.20364	309.63	0.28751	367.158	0.45045	403.95
0.21688	342.486	0.2035	309.705	0.28751	367.341	0.45045	404.022
0.21688	342.666	0.2035	309.8	0.28822	367.46	0.45066	404.122
0.21837	342.828	0.2035	309.885	0.28822	367.548	0.45107	404.218
0.21837	342.998	0.2035	309.977	0.28822	367.677	0.45107	404.274
0.21837	343.166	0.2035	310.058	0.28822	367.833	0.45212	404.351
0.21864	343.312	0.20364	310.14	0.28939	367.967	0.45313	404.453
0.21864	343.482	0.20364	310.228	0.28939	368.106	0.45313	404.546
0.21864	343.662	0.20364	310.262	0.29111	368.215	0.4537	404.617
0.21864	343.828	0.20482	310.372	0.29111	368.338	0.4537	404.746
0.21813	344.01	0.20482	310.449	0.29111	368.449	0.4541	404.775
0.21806	344.155	0.20482	310.534	0.29306	368.534	0.4541	404.886
0.21806	344.286	0.20671	310.636	0.29306	368.704	0.45375	404.97
0.21806	344.446	0.20671	310.707	0.29306	368.851	0.4539	405.021
0.21806	344.628	0.20671	310.796	0.29306	368.964	0.4539	405.097
0.21806	344.833	0.20671	310.872	0.29454	369.075	0.45529	405.204
0.21829	345.001	0.20839	310.982	0.29454	369.208	0.45722	405.23
0.21829	345.159	0.20839	311.049	0.29454	369.293	0.45722	405.382
0.21829	345.283	0.21013	311.115	0.295	369.435	0.45972	405.442
0.21829	345.468	0.21013	311.21	0.295	369.592	0.46241	405.525
0.21895	345.662	0.21013	311.306	0.295	369.728	0.46241	405.59
0.21895	345.807	0.21013	311.41	0.29472	369.842	0.46462	405.674
0.21914	345.991	0.21119	311.502	0.29472	369.923	0.46462	405.784
0.21914	346.149	0.21119	311.564	0.29472	370.077	0.4651	405.843
0.21914	346.292	0.21119	311.65	0.29472	370.277	0.46383	405.903
0.21914	346.455	0.21119	311.708	0.2941	370.346	0.46383	405.998
0.2193	346.608	0.21157	311.771	0.2941	370.429	0.4628	406.091
0.2193	346.784	0.21157	311.847	0.2941	370.586	0.4628	406.17
0.2193	346.969	0.21221	311.946	0.29386	370.723	0.46241	406.252
0.22061	347.142	0.21221	312.043	0.29386	370.813	0.46306	406.31
0.22061	347.291	0.21221	312.143	0.29386	370.93	0.46306	406.4
0.22061	347.434	0.21221	312.244	0.29481	371.024	0.46428	406.485
0.22128	347.584	0.21323	312.334	0.29481	371.175	0.46532	406.529
0.22128	347.77	0.21323	312.414	0.29481	371.335	0.46532	406.604
0.22128	347.937	0.21323	312.489	0.29481	371.459	0.46649	406.751
0.22085	348.102	0.21323	312.538	0.29669	371.547	0.46649	406.788
0.22085	348.264	0.21428	312.631	0.29669	371.676	0.46775	406.844
0.22085	348.416	0.21428	312.715	0.29827	371.797	0.46848	406.942
0.22085	348.582	0.21535	312.822	0.29827	371.923	0.46848	407.02
0.22087	348.768	0.21535	312.905	0.29827	372.013	0.4692	407.1
0.22087	348.902	0.21535	312.995	0.29827	372.143	0.4692	407.178
0.22087	349.02	0.21694	313.028	0.29886	372.259	0.4705	407.227
0.22158	349.204	0.21694	313.089	0.29886	372.393	0.4717	407.326
0.22158	349.414	0.21694	313.202	0.29886	372.531	0.4717	407.41
0.22158	349.54	0.21694	313.278	0.29886	372.688	0.47239	407.483
0.22226	349.722	0.21817	313.344	0.29861	372.801	0.47239	407.588
0.22226	349.898	0.21817	313.428	0.29861	372.906	0.47289	407.625
0.22226	350.059	0.21817	313.521	0.29912	373.003	0.47392	407.708
0.22226	350.194	0.21824	313.599	0.29912	373.128	0.47392	407.777
0.22247	350.394	0.21824	313.676	0.29912	373.254	0.47539	407.869
0.22247	350.513	0.21824	313.765	0.29963	373.337	0.47539	407.906
0.22357	350.683	0.2192	313.803	0.29963	373.466	0.47634	408.009
0.22357	350.818	0.2192	313.875	0.29963	373.61	0.47713	408.085
0.22357	350.973	0.2192	313.959	0.30005	373.717	0.47833	408.151
0.22357	351.133	0.2192	314.054	0.30005	373.829	0.47833	408.223
0.2246	351.338	0.22116	314.135	0.30005	373.954	0.47972	408.299
0.2246	351.513	0.22116	314.189	0.30005	374.07	0.47972	408.385
0.2246	351.644	0.22213	314.27	0.30195	374.167	0.48097	408.498
0.2246	351.807	0.22213	314.366	0.30195	374.335	0.48245	408.543
0.22493	351.998	0.22213	314.455	0.30195	374.444	0.48245	408.61
0.22493	352.131	0.22213	314.535	0.30486	374.528	0.48412	408.712
0.2252	352.302	0.22257	314.629	0.30486	374.614	0.48412	408.754
0.2252	352.468	0.22257	314.7	0.30486	374.767	0.48476	408.826
0.2252	352.622	0.22257	314.761	0.30486	374.886	0.4848	408.892
0.22568	352.805	0.22257	314.863	0.30615	375.019	0.4848	409
0.22568	352.944	0.22325	314.961	0.30615	375.151	0.48579	409.076
0.22568	353.121	0.22325	314.972	0.30615	375.244	0.48678	409.151
0.22568	353.252	0.22456	315.016	0.30527	375.345	0.48654	409.175
0.22606	353.417	0.22456	315.129	0.30527	375.472	0.48654	409.246
0.22606	353.577	0.22456	315.243	0.30527	375.572	0.48654	409.309
0.22606	353.731	0.22632	315.307	0.3053	375.655	0.48652	409.425
0.22613	353.909	0.22632	315.355	0.3053	375.764	0.49113	409.49
0.22613	354.07	0.22632	315.416	0.3053	375.896	0.49113	410.013
0.22681	354.221	0.22632	315.498	0.30721	376.058	0.49113	410.059
0.22681	354.383	0.22817	315.579	0.30721	376.172	0.49252	410.131
0.22681	354.551	0.22817	315.663	0.30721	376.24	0.49472	410.241
0.22681	354.732	0.22817	315.753	0.30913	376.349	0.49472	410.295
0.22681	354.859	0.22986	315.823	0.30913	376.448	0.49776	410.391
0.22756	355.042	0.22986	315.894	0.30913	376.586	0.49776	410.433
0.22756	355.211	0.22986	315.977	0.30948	376.707	0.50012	410.496
0.22756	355.358	0.23086	316.083	0.30948	376.854	0.50104	410.582
0.22799	355.507	0.23086	316.13	0.30948	376.923	0.5014	410.626
0.22799	355.671	0.23086	316.196	0.30948	377.044	0.5014	410.692
0.22799	355.876	0.23219	316.277	0.3095	377.14	0.50218	410.784
0.22837	356.007	0.23219	316.366	0.3095	377.208	0.50218	410.879
0.22837	356.172	0.23219	316.416	0.3095	377.332	0.50275	410.898
0.22837	356.326	0.23219	316.506	0.31017	377.409	0.50275	410.987
0.22837	356.477	0.23449	316.573	0.31017	377.559	0.50276	411.05
0.2281	356.643	0.23449	316.639	0.31017	377.71	0.50276	411.087
0.2281	356.779	0.23449	316.701	0.31081	377.791	0.50332	411.21
[truncated: 117,622 more rows]

## Sheet: Figure 5c
Experiment. Fine		Simulation. Fine		Simulation. 2-phase ROM
Strain (%)	Work hardening (MPa)	Strain (%)	Work hardening (MPa)	Strain (%)	Work hardening (MPa)
0.04672	0	0.19507	0	0.19507	0
0.14217	111540	0.59507	20065	0.59507	20009
0.29765	37432	0.99507	4033.3	0.99507	3748.4
0.64722	9832	1.3951	3672.3	1.3951	3410.5
1.1221	4282	1.7951	3447.3	1.7951	3201.2
1.6074	3523.7	2.1951	3281.1	2.1951	3046.5
2.086	3206.6	2.5951	3148	2.5951	2922.5
2.5552	3008.8	2.9951	3035.9	2.9951	2817.8
3.0209	2866.7	3.3951	2938.6	3.3951	2726.4
3.492	2737.3	3.7951	2852.1	3.7951	2645
3.9558	2643	4.1951	2773.9	4.1951	2571.4
4.4099	2616	4.5951	2702.5	4.5951	2503.8
4.8477	2581.1	4.9951	2636.4	4.9951	2440.9
5.2785	2527.7	5.3951	2574.8	5.3951	2382.2
5.7038	2458.1	5.7951	2517.2	5.7951	2327.1
6.1344	2388.9	6.1951	2462.7	6.1951	2275
6.5624	2352.9	6.5951	2411	6.5951	2225.5
6.9824	2322	6.9951	2362.2	6.9951	2178.2
7.3913	2310	7.3951	2315.2	7.3951	2133.1
7.792	2300	7.7951	2270.3	7.7951	2090
8.1956	2237.7	8.1951	2227.4	8.1951	2048.5
8.6143	2159.7	8.5951	2186	8.5951	2008.6
9.0268	2120	8.9951	2146.2	8.9951	1970.2
9.4307	2122.1	9.3951	2107.7	9.3951	1933
9.8241	2125.1	9.7951	2070.5	9.7951	1897.3
10.212	2094.1	10.195	2034.6	10.195	1862.9
10.6	2044.4	10.595	1999.8	10.595	1829.2
11.003	1992.4	10.995	1965.8	10.995	1796.6
11.404	2025.4	11.395	1933.1	11.395	1765
11.76	2018.7	11.795	1901	11.795	1734.3
12.139	1941.6	12.195	1869.8	12.195	1704.8
12.519	1903.6	12.595	1839.7	12.595	1676.1
12.916	1841.2	12.995	1810	12.995	1647.9
13.323	1788.8	13.395	1781.1	13.395	1620.5
13.715	1778.3	13.795	1753.1	13.795	1594
14.1	1771.6	14.195	1725.7	14.195	1568.2
14.483	1733.8	14.595	1698.8	14.595	1542.9
14.863	1693.2	14.995	1672.5	14.995	1518.5
15.265	1659.2	15.395	1647	15.395	1494.5
15.672	1619.3	15.795	1621.9	15.795	1471.1
16.062	1594.2	16.195	1597.2	16.195	1448.5
16.446	1583.8	16.595	1573.1	16.595	1426.2
16.83	1569.3	16.995	1549.5	16.995	1404.7
17.213	1464.5	17.395	1526.3	17.395	1383.7
17.69	1394.1	17.795	1503.7	17.795	1363
18.11	1427.1	18.195	1481.5	18.195	1342.9
18.5	1456	18.595	1459.6	18.595	1323.1
18.883	1436.6	18.995	1438.2	18.995	1304.1
19.261	1401	19.395	1417.2	19.395	1285.5
19.651	1325.5	19.795	1396.5	19.795	1267.1
20.134	1293.5	20.195	1376.2	20.195	1249.2
20.546	1319.6	20.595	1356.2	20.595	1231.8
20.944	1311.3	20.995	1336.5	20.995	1214.8
21.341	1292.2	21.395	1317.5	21.395	1198.1
21.739	1269.5	21.795	1298.4	21.795	1181.8
22.139	1202.4	22.195	1279.6	22.195	1165.8
22.63	1186.4	22.595	1261.4	22.595	1150.3
23.034	1220.4	22.995	1243.4	22.995	1135.1
23.436	1204	23.395	1225.5	23.395	1120.3
23.84	1177.8	23.795	1208	23.795	1105.6
24.243	1166.8	24.195	1190.9	24.195	1091.3
24.664	1130.9	24.595	1173.9	24.595	1077.5
25.137	1116.1	24.995	1157.2	24.995	1063.8
25.549	1116.1	25.395	1140.6	25.395	1050.5
25.961	1102.1	25.795	1124.6	25.795	1037.4
26.374	1104.9	26.195	1108.6	26.195	1024.7
26.793	1091.2	26.595	1092.7	26.595	1012.2
27.242	1061.7	26.995	1077.2	26.995	999.97
27.704	1051	27.395	1061.9	27.395	988.04
28.122	1059.2	27.795	1046.8	27.795	976.29
28.545	1041.9	28.195	1031.9	28.195	964.88
28.97	1035.4	28.595	1017.3	28.595	953.6
29.395	1025.1	28.995	1002.6	28.995	942.66
29.873	1002.1	29.395	988.26	29.395	931.88
30.319	997.24	29.795	974.35	29.795	921.29
30.749	992.09	30.195	960.32	30.195	911.22
31.182	989.97	30.595	946.54	30.595	900.91
31.623	976.95	30.995	933.1	30.995	890.91
32.08	954.61	31.395	919.63	31.395	881.41
32.577	945.1	31.795	906.29	31.795	871.85
33.022	950	32.195	893.38	32.195	862.57
33.474	929.63	32.595	880.44	32.595	853.5
33.927	897.8	32.995	867.63	32.995	844.72
34.378	900.54	33.395	854.97	33.395	835.85
34.888	887.21	33.795	842.25	33.795	827.29
35.369	855.55	34.195	829.82	34.195	819

## Sheet: Figure 5e
Strain (%)	HDI stress
	Coarse	Fine	Non-recrystallized
2.5	261.05	226.23	276.2
5	294.8	279.1	297.12
7.5	317.35	311.55	316.135
10	332.4	336.85	330.55
15	352.6	370.65	345.4
20	365.85	394.05	353.6
25	376.7	405.65	361.22
30	383.25	411.9	365.3
35	388.95	415.25	369.5
	--

## Sheet: Figure 5f
	2-phase ROM	5 IZs	11 IZs	19 IZs	39 IZs
True strain (%)	True stress (MPa)
0	0	0	0	0	0
0.01	17	17	17	17	17
0.02	34	34	34	34	34
0.03	51	51	51	51	51
0.04	68	68	68	68	68
0.05	85	85	85	85	85
0.06	102	102	102	102	102
0.07	119	119	119	119	119
0.08	136	136	136	136	136
0.09	153	153	153	153	153
0.1	170	170	170	170	170
0.11	187	187	187	187	187
0.12	204	204	204	204	204
0.13	221	221	221	221	221
0.14	238	238	238	238	238
0.15	255	255	255	255	255
0.16	272	272	272	272	272
0.17	289	289	289	289	289
0.18	306	306	306	306	306
0.19	322.16	322.18	322.04	322.07	322.14
0.2	335.25	335.43	334.74	334.97	335.56
0.21	347.55	347.93	346.58	347.09	348.34
0.22	359.69	360.27	358.26	359.04	360.99
0.23	371.77	372.56	369.86	370.93	373.58
0.24	383.81	384.82	381.43	382.77	386.13
0.25	395.83	397.05	392.96	394.59	398.65
0.26	404.5	405.87	401.32	403.15	407.74
0.27	406.81	408.24	403.62	405.53	410.29
0.28	407.7	409.14	404.55	406.48	411.29
0.29	408.37	409.82	405.27	407.21	412.05
0.3	408.99	410.46	405.93	407.88	412.76
0.31	409.6	411.07	406.57	408.54	413.44
0.32	410.18	411.66	407.2	409.17	414.1
0.33	410.75	412.23	407.8	409.79	414.75
0.34	411.3	412.8	408.4	410.39	415.38
0.35	411.85	413.35	408.98	410.99	416
0.36	412.38	413.9	409.55	411.57	416.62
0.37	412.91	414.43	410.12	412.15	417.22
0.38	413.43	414.96	410.67	412.71	417.81
0.39	413.94	415.48	411.22	413.27	418.4
0.4	414.44	415.99	411.76	413.82	418.98
0.41	414.94	416.49	412.29	414.37	419.56
0.42	415.43	417	412.82	414.91	420.12
0.43	415.92	417.49	413.34	415.44	420.69
0.44	416.4	417.98	413.86	415.97	421.25
0.45	416.88	418.47	414.37	416.49	421.8
0.46	417.35	418.95	414.88	417.01	422.35
0.47	417.82	419.43	415.38	417.53	422.89
0.48	418.28	419.9	415.88	418.04	423.43
0.49	418.74	420.37	416.37	418.54	423.97
0.5	419.2	420.83	416.86	419.04	424.5
0.51	419.65	421.3	417.35	419.54	425.03
0.52	420.1	421.76	417.83	420.04	425.56
0.53	420.55	422.21	418.31	420.53	426.08
0.54	420.99	422.66	418.79	421.02	426.6
0.55	421.43	423.11	419.26	421.51	427.12
0.56	421.87	423.56	419.73	421.99	427.63
0.57	422.3	424.01	420.2	422.47	428.14
0.58	422.74	424.45	420.66	422.95	428.65
0.59	423.17	424.89	421.13	423.42	429.16
0.6	423.59	425.33	421.59	423.89	429.66
0.61	424.02	425.76	422.04	424.36	430.17
0.62	424.44	426.19	422.5	424.83	430.66
0.63	424.86	426.62	422.95	425.3	431.16
0.64	425.28	427.05	423.4	425.76	431.66
0.65	425.7	427.48	423.85	426.22	432.15
0.66	426.11	427.9	424.29	426.68	432.64
0.67	426.53	428.33	424.74	427.14	433.13
0.68	426.94	428.75	425.18	427.59	433.62
0.69	427.35	429.16	425.62	428.04	434.1
0.7	427.75	429.58	426.06	428.49	434.59
0.71	428.16	430	426.49	428.94	435.07
0.72	428.56	430.41	426.93	429.39	435.55
0.73	428.97	430.82	427.36	429.84	436.03
0.74	429.37	431.23	427.79	430.28	436.5
0.75	429.77	431.64	428.22	430.72	436.98
0.76	430.16	432.05	428.65	431.16	437.45
0.77	430.56	432.46	429.07	431.6	437.93
0.78	430.95	432.86	429.5	432.04	438.4
0.79	431.35	433.26	429.92	432.48	438.86
0.8	431.74	433.66	430.34	432.91	439.33
0.81	432.13	434.06	430.76	433.34	439.8
0.82	432.52	434.46	431.18	433.78	440.26
0.83	432.91	434.86	431.6	434.21	440.73
0.84	433.29	435.26	432.01	434.64	441.19
0.85	433.68	435.65	432.43	435.06	441.65
0.86	434.06	436.05	432.84	435.49	442.11
0.87	434.44	436.44	433.25	435.91	442.57
0.88	434.82	436.83	433.66	436.34	443.03
0.89	435.21	437.22	434.07	436.76	443.48
0.9	435.58	437.61	434.48	437.18	443.94
0.91	435.96	438	434.89	437.6	444.39
0.92	436.34	438.39	435.29	438.02	444.84
0.93	436.72	438.77	435.7	438.44	445.29
0.94	437.09	439.16	436.1	438.86	445.75
0.95	437.46	439.54	436.5	439.27	446.19
0.96	437.84	439.92	436.9	439.69	446.64
0.97	438.21	440.31	437.3	440.1	447.09
0.98	438.58	440.69	437.7	440.51	447.54
0.99	438.95	441.07	438.1	440.92	447.98
1	439.32	441.44	438.5	441.33	448.43
1.01	439.69	441.82	438.89	441.74	448.87
1.02	440.05	442.2	439.29	442.15	449.31
1.03	440.42	442.58	439.68	442.56	449.75
1.04	440.78	442.95	440.08	442.97	450.19
1.05	441.15	443.33	440.47	443.37	450.63
1.06	441.51	443.7	440.86	443.78	451.07
1.07	441.87	444.07	441.25	444.18	451.51
1.08	442.23	444.44	441.64	444.58	451.94
1.09	442.6	444.81	442.03	444.98	452.38
1.1	442.96	445.18	442.41	445.39	452.81
1.11	443.31	445.55	442.8	445.79	453.25
1.12	443.67	445.92	443.19	446.18	453.68
1.13	444.03	446.29	443.57	446.58	454.11
1.14	444.39	446.66	443.95	446.98	454.54
1.15	444.74	447.02	444.34	447.38	454.97
1.16	445.1	447.39	444.72	447.77	455.4
1.17	445.45	447.75	445.1	448.17	455.83
1.18	445.81	448.11	445.48	448.56	456.26
1.19	446.16	448.48	445.86	448.96	456.69
1.2	446.51	448.84	446.24	449.35	457.11
1.21	446.86	449.2	446.62	449.74	457.54
1.22	447.21	449.56	447	450.13	457.96
1.23	447.56	449.92	447.37	450.52	458.39
1.24	447.91	450.28	447.75	450.91	458.81
1.25	448.26	450.64	448.13	451.3	459.23
1.26	448.61	451	448.5	451.69	459.66
1.27	448.95	451.36	448.87	452.07	460.08
1.28	449.3	451.71	449.25	452.46	460.5
1.29	449.65	452.07	449.62	452.85	460.92
1.3	449.99	452.42	449.99	453.23	461.34
1.31	450.34	452.78	450.36	453.62	461.76
1.32	450.68	453.13	450.73	454	462.17
1.33	451.02	453.49	451.1	454.38	462.59
1.34	451.37	453.84	451.47	454.77	463.01
1.35	451.71	454.19	451.84	455.15	463.42
1.36	452.05	454.54	452.21	455.53	463.84
1.37	452.39	454.89	452.57	455.91	464.25
1.38	452.73	455.24	452.94	456.29	464.67
1.39	453.07	455.59	453.31	456.67	465.08
1.4	453.41	455.94	453.67	457.05	465.49
1.41	453.75	456.29	454.03	457.43	465.9
1.42	454.09	456.64	454.4	457.8	466.32
1.43	454.42	456.99	454.76	458.18	466.73
1.44	454.76	457.33	455.12	458.56	467.14
1.45	455.1	457.68	455.49	458.93	467.55
1.46	455.43	458.03	455.85	459.31	467.95
1.47	455.77	458.37	456.21	459.68	468.36
1.48	456.1	458.72	456.57	460.05	468.77
1.49	456.43	459.06	456.93	460.43	469.18
1.5	456.77	459.4	457.29	460.8	469.58
1.51	457.1	459.75	457.65	461.17	469.99
1.52	457.43	460.09	458	461.54	470.39
1.53	457.77	460.43	458.36	461.91	470.8
1.54	458.1	460.77	458.72	462.28	471.2
1.55	458.43	461.11	459.07	462.65	471.61
1.56	458.76	461.45	459.43	463.02	472.01
1.57	459.09	461.79	459.78	463.39	472.41
1.58	459.42	462.13	460.14	463.76	472.81
1.59	459.75	462.47	460.49	464.13	473.22
1.6	460.07	462.81	460.85	464.49	473.62
1.61	460.4	463.15	461.2	464.86	474.02
1.62	460.73	463.49	461.55	465.23	474.42
1.63	461.06	463.82	461.9	465.59	474.82
1.64	461.38	464.16	462.25	465.96	475.21
1.65	461.71	464.49	462.61	466.32	475.61
1.66	462.03	464.83	462.96	466.69	476.01
1.67	462.36	465.17	463.31	467.05	476.41
1.68	462.68	465.5	463.66	467.41	476.8
1.69	463.01	465.83	464	467.77	477.2
1.7	463.33	466.17	464.35	468.14	477.6
1.71	463.65	466.5	464.7	468.5	477.99
1.72	463.98	466.83	465.05	468.86	478.39
1.73	464.3	467.17	465.39	469.22	478.78
1.74	464.62	467.5	465.74	469.58	479.17
1.75	464.94	467.83	466.09	469.94	479.57
1.76	465.26	468.16	466.43	470.3	479.96
1.77	465.58	468.49	466.78	470.66	480.35
1.78	465.9	468.82	467.12	471.01	480.74
1.79	466.22	469.15	467.47	471.37	481.13
1.8	466.54	469.48	467.81	471.73	481.53
1.81	466.86	469.81	468.15	472.09	481.92
1.82	467.18	470.14	468.5	472.44	482.31
1.83	467.5	470.46	468.84	472.8	482.69
1.84	467.81	470.79	469.18	473.15	483.08
1.85	468.13	471.12	469.52	473.51	483.47
1.86	468.45	471.45	469.86	473.86	483.86
1.87	468.76	471.77	470.2	474.22	484.25
1.88	469.08	472.1	470.54	474.57	484.64
1.89	469.39	472.42	470.88	474.92	485.02
1.9	469.71	472.75	471.22	475.28	485.41
1.91	470.02	473.07	471.56	475.63	485.79
1.92	470.34	473.4	471.9	475.98	486.18
1.93	470.65	473.72	472.24	476.33	486.56
1.94	470.96	474.04	472.57	476.68	486.95
1.95	471.28	474.37	472.91	477.03	487.33
1.96	471.59	474.69	473.25	477.38	487.72
1.97	471.9	475.01	473.58	477.73	488.1
1.98	472.21	475.34	473.92	478.08	488.48
1.99	472.53	475.66	474.26	478.43	488.87
2	472.84	475.98	474.59	478.78	489.25
2.01	473.15	476.3	474.93	479.13	489.63
2.02	473.46	476.62	475.26	479.47	490.01
2.03	473.77	476.94	475.59	479.82	490.39
2.04	474.08	477.26	475.93	480.17	490.77
2.05	474.39	477.58	476.26	480.52	491.15
2.06	474.7	477.9	476.59	480.86	491.53
2.07	475	478.22	476.93	481.21	491.91
2.08	475.31	478.53	477.26	481.55	492.29
2.09	475.62	478.85	477.59	481.9	492.67
2.1	475.93	479.17	477.92	482.24	493.05
2.11	476.24	479.49	478.25	482.59	493.42
2.12	476.54	479.8	478.58	482.93	493.8
2.13	476.85	480.12	478.91	483.27	494.18
2.14	477.15	480.44	479.24	483.62	494.55
2.15	477.46	480.75	479.57	483.96	494.93
2.16	477.77	481.07	479.9	484.3	495.31
2.17	478.07	481.38	480.23	484.64	495.68
2.18	478.38	481.7	480.56	484.98	496.06
2.19	478.68	482.01	480.88	485.33	496.43
2.2	478.98	482.33	481.21	485.67	496.8
2.21	479.29	482.64	481.54	486.01	497.18
2.22	479.59	482.95	481.87	486.35	497.55
2.23	479.89	483.27	482.19	486.69	497.92
2.24	480.2	483.58	482.52	487.03	498.3
2.25	480.5	483.89	482.84	487.37	498.67
2.26	480.8	484.2	483.17	487.7	499.04
2.27	481.1	484.51	483.49	488.04	499.41
2.28	481.4	484.83	483.82	488.38	499.78
2.29	481.71	485.14	484.14	488.72	500.15
2.3	482.01	485.45	484.47	489.05	500.53
2.31	482.31	485.76	484.79	489.39	500.9
2.32	482.61	486.07	485.11	489.73	501.27
2.33	482.91	486.38	485.44	490.06	501.63
2.34	483.21	486.69	485.76	490.4	502
2.35	483.51	487	486.08	490.74	502.37
2.36	483.8	487.31	486.4	491.07	502.74
2.37	484.1	487.61	486.72	491.41	503.11
2.38	484.4	487.92	487.05	491.74	503.48
2.39	484.7	488.23	487.37	492.07	503.84
2.4	485	488.54	487.69	492.41	504.21
2.41	485.29	488.85	488.01	492.74	504.58
2.42	485.59	489.15	488.33	493.08	504.94
2.43	485.89	489.46	488.65	493.41	505.31
2.44	486.19	489.77	488.97	493.74	505.68
2.45	486.48	490.07	489.29	494.07	506.04
2.46	486.78	490.38	489.6	494.41	506.41
2.47	487.07	490.68	489.92	494.74	506.77
2.48	487.37	490.99	490.24	495.07	507.14
2.49	487.66	491.29	490.56	495.4	507.5
2.5	487.96	491.6	490.88	495.73	507.86
2.51	488.25	491.9	491.19	496.06	508.23
2.52	488.55	492.21	491.51	496.39	508.59
2.53	488.84	492.51	491.83	496.72	508.95
2.54	489.13	492.81	492.14	497.05	509.31
2.55	489.43	493.12	492.46	497.38	509.68
2.56	489.72	493.42	492.77	497.71	510.04
2.57	490.01	493.72	493.09	498.04	510.4
2.58	490.31	494.02	493.4	498.36	510.76
2.59	490.6	494.33	493.72	498.69	511.12
2.6	490.89	494.63	494.03	499.02	511.48
2.61	491.18	494.93	494.35	499.35	511.84
2.62	491.47	495.23	494.66	499.67	512.2
2.63	491.76	495.53	494.97	500	512.56
2.64	492.05	495.83	495.29	500.33	512.92
2.65	492.34	496.13	495.6	500.65	513.28
2.66	492.63	496.43	495.91	500.98	513.64
2.67	492.92	496.73	496.23	501.3	514
2.68	493.21	497.03	496.54	501.63	514.36
2.69	493.5	497.33	496.85	501.95	514.71
2.7	493.79	497.63	497.16	502.28	515.07
2.71	494.08	497.93	497.47	502.6	515.43
2.72	494.37	498.23	497.78	502.93	515.78
2.73	494.66	498.53	498.09	503.25	516.14
2.74	494.95	498.82	498.4	503.57	516.5
2.75	495.23	499.12	498.71	503.9	516.85
2.76	495.52	499.42	499.02	504.22	517.21
2.77	495.81	499.72	499.33	504.54	517.56
2.78	496.1	500.01	499.64	504.86	517.92
2.79	496.38	500.31	499.95	505.19	518.27
2.8	496.67	500.61	500.26	505.51	518.63
2.81	496.96	500.9	500.57	505.83	518.98
2.82	497.24	501.2	500.88	506.15	519.34
2.83	497.53	501.49	501.18	506.47	519.69
2.84	497.81	501.79	501.49	506.79	520.04
2.85	498.1	502.08	501.8	507.11	520.4
2.86	498.38	502.38	502.11	507.43	520.75
2.87	498.67	502.67	502.41	507.75	521.1
2.88	498.95	502.97	502.72	508.07	521.45
2.89	499.24	503.26	503.03	508.39	521.81
2.9	499.52	503.55	503.33	508.71	522.16
2.91	499.8	503.85	503.64	509.03	522.51
2.92	500.09	504.14	503.94	509.35	522.86
2.93	500.37	504.43	504.25	509.67	523.21
2.94	500.65	504.73	504.55	509.98	523.56
2.95	500.94	505.02	504.86	510.3	523.91
2.96	501.22	505.31	505.16	510.62	524.26
2.97	501.5	505.6	505.47	510.94	524.61
2.98	501.78	505.9	505.77	511.25	524.96
2.99	502.06	506.19	506.07	511.57	525.31
3	502.35	506.48	506.38	511.89	525.66
3.01	502.63	506.77	506.68	512.2	526.01
3.02	502.91	507.06	506.98	512.52	526.36
3.03	503.19	507.35	507.28	512.83	526.7
3.04	503.47	507.64	507.59	513.15	527.05
3.05	503.75	507.93	507.89	513.46	527.4
3.06	504.03	508.22	508.19	513.78	527.75
3.07	504.31	508.51	508.49	514.09	528.09
3.08	504.59	508.8	508.79	514.41	528.44
3.09	504.87	509.09	509.09	514.72	528.79
3.1	505.15	509.38	509.39	515.03	529.13
3.11	505.43	509.67	509.7	515.35	529.48
3.12	505.71	509.95	510	515.66	529.83
3.13	505.98	510.24	510.3	515.97	530.17
3.14	506.26	510.53	510.6	516.29	530.52
3.15	506.54	510.82	510.89	516.6	530.86
3.16	506.82	511.11	511.19	516.91	531.21
3.17	507.1	511.39	511.49	517.22	531.55
3.18	507.37	511.68	511.79	517.54	531.89
3.19	507.65	511.97	512.09	517.85	532.24
3.2	507.93	512.25	512.39	518.16	532.58
3.21	508.2	512.54	512.69	518.47	532.92
3.22	508.48	512.83	512.98	518.78	533.27
3.23	508.76	513.11	513.28	519.09	533.61
3.24	509.03	513.4	513.58	519.4	533.95
3.25	509.31	513.68	513.88	519.71	534.3
3.26	509.58	513.97	514.17	520.02	534.64
3.27	509.86	514.25	514.47	520.33	534.98
3.28	510.13	514.54	514.77	520.64	535.32
3.29	510.41	514.82	515.06	520.95	535.66
3.3	510.68	515.11	515.36	521.26	536
3.31	510.96	515.39	515.65	521.57	536.34
3.32	511.23	515.67	515.95	521.87	536.69
3.33	511.5	515.96	516.24	522.18	537.03
3.34	511.78	516.24	516.54	522.49	537.37
3.35	512.05	516.52	516.83	522.8	537.71
3.36	512.33	516.81	517.13	523.11	538.05
3.37	512.6	517.09	517.42	523.41	538.39
3.38	512.87	517.37	517.72	523.72	538.72
3.39	513.14	517.66	518.01	524.03	539.06
3.4	513.42	517.94	518.31	524.33	539.4
3.41	513.69	518.22	518.6	524.64	539.74
3.42	513.96	518.5	518.89	524.95	540.08
3.43	514.23	518.78	519.18	525.25	540.42
3.44	514.5	519.06	519.48	525.56	540.75
3.45	514.78	519.34	519.77	525.86	541.09
3.46	515.05	519.63	520.06	526.17	541.43
3.47	515.32	519.91	520.35	526.47	541.77
3.48	515.59	520.19	520.65	526.78	542.1
3.49	515.86	520.47	520.94	527.08	542.44
3.5	516.13	520.75	521.23	527.39	542.78
3.51	516.4	521.03	521.52	527.69	543.11
3.52	516.67	521.31	521.81	527.99	543.45
3.53	516.94	521.59	522.1	528.3	543.78
3.54	517.21	521.86	522.39	528.6	544.12
3.55	517.48	522.14	522.68	528.9	544.45
3.56	517.75	522.42	522.97	529.21	544.79
3.57	518.02	522.7	523.26	529.51	545.12
3.58	518.28	522.98	523.55	529.81	545.46
3.59	518.55	523.26	523.84	530.11	545.79
3.6	518.82	523.53	524.13	530.42	546.13
3.61	519.09	523.81	524.42	530.72	546.46
3.62	519.36	524.09	524.71	531.02	546.79
3.63	519.63	524.37	525	531.32	547.13
3.64	519.89	524.64	525.29	531.62	547.46
3.65	520.16	524.92	525.57	531.92	547.79
3.66	520.43	525.2	525.86	532.22	548.13
3.67	520.69	525.47	526.15	532.52	548.46
3.68	520.96	525.75	526.44	532.82	548.79
3.69	521.23	526.03	526.72	533.12	549.12
3.7	521.49	526.3	527.01	533.42	549.46
3.71	521.76	526.58	527.3	533.72	549.79
3.72	522.03	526.85	527.59	534.02	550.12
3.73	522.29	527.13	527.87	534.32	550.45
3.74	522.56	527.4	528.16	534.62	550.78
3.75	522.82	527.68	528.44	534.92	551.11
3.76	523.09	527.95	528.73	535.22	551.44
3.77	523.35	528.23	529.02	535.52	551.77
3.78	523.62	528.5	529.3	535.82	552.1
3.79	523.88	528.78	529.59	536.11	552.43
3.8	524.15	529.05	529.87	536.41	552.76
3.81	524.41	529.32	530.16	536.71	553.09
3.82	524.67	529.6	530.44	537.01	553.42
3.83	524.94	529.87	530.73	537.3	553.75
3.84	525.2	530.14	531.01	537.6	554.08
3.85	525.46	530.42	531.29	537.9	554.41
3.86	525.73	530.69	531.58	538.19	554.73
3.87	525.99	530.96	531.86	538.49	555.06
3.88	526.25	531.24	532.14	538.79	555.39
3.89	526.52	531.51	532.43	539.08	555.72
3.9	526.78	531.78	532.71	539.38	556.05
3.91	527.04	532.05	532.99	539.67	556.37
3.92	527.3	532.32	533.28	539.97	556.7
3.93	527.57	532.59	533.56	540.26	557.03
3.94	527.83	532.87	533.84	540.56	557.35
3.95	528.09	533.14	534.12	540.85	557.68
3.96	528.35	533.41	534.4	541.15	558.01
3.97	528.61	533.68	534.69	541.44	558.33
3.98	528.87	533.95	534.97	541.74	558.66
3.99	529.13	534.22	535.25	542.03	558.98
4	529.39	534.49	535.53	542.32	559.31
4.01	529.65	534.76	535.81	542.62	559.63
4.02	529.91	535.03	536.09	542.91	559.96
4.03	530.17	535.3	536.37	543.2	560.28
4.04	530.43	535.57	536.65	543.5	560.61
4.05	530.69	535.84	536.93	543.79	560.93
4.06	530.95	536.11	537.21	544.08	561.26
4.07	531.21	536.37	537.49	544.37	561.58
4.08	531.47	536.64	537.77	544.67	561.91
4.09	531.73	536.91	538.05	544.96	562.23
4.1	531.99	537.18	538.33	545.25	562.55
4.11	532.25	537.45	538.61	545.54	562.88
4.12	532.51	537.72	538.89	545.83	563.2
4.13	532.76	537.98	539.17	546.12	563.52
4.14	533.02	538.25	539.44	546.42	563.84
4.15	533.28	538.52	539.72	546.71	564.17
4.16	533.54	538.79	540	547	564.49
4.17	533.8	539.05	540.28	547.29	564.81
4.18	534.05	539.32	540.56	547.58	565.13
4.19	534.31	539.59	540.83	547.87	565.45
4.2	534.57	539.85	541.11	548.16	565.77
4.21	534.82	540.12	541.39	548.45	566.1
4.22	535.08	540.38	541.66	548.74	566.42
4.23	535.34	540.65	541.94	549.03	566.74
4.24	535.59	540.92	542.22	549.32	567.06
4.25	535.85	541.18	542.49	549.6	567.38
4.26	536.11	541.45	542.77	549.89	567.7
4.27	536.36	541.71	543.05	550.18	568.02
4.28	536.62	541.98	543.32	550.47	568.34
4.29	536.87	542.24	543.6	550.76	568.66
4.3	537.13	542.51	543.87	551.05	568.98
4.31	537.38	542.77	544.15	551.33	569.3
4.32	537.64	543.04	544.42	551.62	569.62
4.33	537.89	543.3	544.7	551.91	569.94
4.34	538.15	543.56	544.97	552.2	570.25
4.35	538.4	543.83	545.25	552.48	570.57
4.36	538.66	544.09	545.52	552.77	570.89
4.37	538.91	544.36	545.8	553.06	571.21
4.38	539.16	544.62	546.07	553.34	571.53
4.39	539.42	544.88	546.34	553.63	571.84
4.4	539.67	545.15	546.62	553.92	572.16
4.41	539.92	545.41	546.89	554.2	572.48
4.42	540.18	545.67	547.16	554.49	572.8
4.43	540.43	545.93	547.44	554.77	573.11
4.44	540.68	546.2	547.71	555.06	573.43
4.45	540.94	546.46	547.98	555.34	573.75
4.46	541.19	546.72	548.26	555.63	574.06
4.47	541.44	546.98	548.53	555.91	574.38
4.48	541.69	547.24	548.8	556.2	574.7
4.49	541.95	547.5	549.07	556.48	575.01
4.5	542.2	547.77	549.34	556.77	575.33
4.51	542.45	548.03	549.62	557.05	575.64
4.52	542.7	548.29	549.89	557.34	575.96
4.53	542.95	548.55	550.16	557.62	576.27
4.54	543.2	548.81	550.43	557.9	576.59
4.55	543.45	549.07	550.7	558.19	576.9
4.56	543.71	549.33	550.97	558.47	577.22
4.57	543.96	549.59	551.24	558.75	577.53
4.58	544.21	549.85	551.51	559.04	577.85
4.59	544.46	550.11	551.78	559.32	578.16
4.6	544.71	550.37	552.05	559.6	578.47
4.61	544.96	550.63	552.32	559.88	578.79
4.62	545.21	550.89	552.59	560.17	579.1
4.63	545.46	551.15	552.86	560.45	579.41
4.64	545.71	551.41	553.13	560.73	579.73
4.65	545.96	551.67	553.4	561.01	580.04
4.66	546.21	551.92	553.67	561.29	580.35
4.67	546.46	552.18	553.94	561.58	580.67
4.68	546.7	552.44	554.21	561.86	580.98
4.69	546.95	552.7	554.48	562.14	581.29
4.7	547.2	552.96	554.75	562.42	581.6
4.71	547.45	553.21	555.01	562.7	581.91
4.72	547.7	553.47	555.28	562.98	582.23
4.73	547.95	553.73	555.55	563.26	582.54
4.74	548.19	553.99	555.82	563.54	582.85
4.75	548.44	554.24	556.08	563.82	583.16
4.76	548.69	554.5	556.35	564.1	583.47
4.77	548.94	554.76	556.62	564.38	583.78
4.78	549.19	555.02	556.89	564.66	584.09
4.79	549.43	555.27	557.15	564.94	584.4
4.8	549.68	555.53	557.42	565.22	584.71
4.81	549.93	555.78	557.69	565.5	585.02
4.82	550.17	556.04	557.95	565.78	585.33
4.83	550.42	556.3	558.22	566.05	585.64
4.84	550.67	556.55	558.49	566.33	585.95
4.85	550.91	556.81	558.75	566.61	586.26
4.86	551.16	557.06	559.02	566.89	586.57
4.87	551.4	557.32	559.28	567.17	586.88
4.88	551.65	557.57	559.55	567.45	587.19
4.89	551.9	557.83	559.81	567.72	587.5
4.9	552.14	558.08	560.08	568	587.81
4.91	552.39	558.34	560.34	568.28	588.12
4.92	552.63	558.59	560.61	568.56	588.42
4.93	552.88	558.85	560.87	568.83	588.73
4.94	553.12	559.1	561.14	569.11	589.04
4.95	553.37	559.36	561.4	569.39	589.35
4.96	553.61	559.61	561.67	569.66	589.65
4.97	553.86	559.86	561.93	569.94	589.96
4.98	554.1	560.12	562.19	570.22	590.27
4.99	554.34	560.37	562.46	570.49	590.58
5	554.59	560.62	562.72	570.77	590.88
5.01	554.83	560.88	562.99	571.04	591.19
5.02	555.08	561.13	563.25	571.32	591.5
5.03	555.32	561.38	563.51	571.59	591.8
5.04	555.56	561.63	563.77	571.87	592.11
5.05	555.81	561.89	564.04	572.15	592.41
5.06	556.05	562.14	564.3	572.42	592.72
5.07	556.29	562.39	564.56	572.69	593.03
5.08	556.54	562.64	564.82	572.97	593.33
5.09	556.78	562.9	565.09	573.24	593.64
5.1	557.02	563.15	565.35	573.52	593.94
5.11	557.26	563.4	565.61	573.79	594.25
5.12	557.51	563.65	565.87	574.07	594.55
5.13	557.75	563.9	566.13	574.34	594.86
5.14	557.99	564.15	566.39	574.61	595.16
5.15	558.23	564.4	566.66	574.89	595.47
5.16	558.47	564.66	566.92	575.16	595.77
5.17	558.71	564.91	567.18	575.43	596.07
5.18	558.96	565.16	567.44	575.71	596.38
5.19	559.2	565.41	567.7	575.98	596.68
5.2	559.44	565.66	567.96	576.25	596.99
5.21	559.68	565.91	568.22	576.53	597.29
5.22	559.92	566.16	568.48	576.8	597.59
5.23	560.16	566.41	568.74	577.07	597.89
5.24	560.4	566.66	569	577.34	598.2
5.25	560.64	566.91	569.26	577.61	598.5
5.26	560.88	567.16	569.52	577.89	598.8
5.27	561.12	567.41	569.78	578.16	599.11
5.28	561.36	567.65	570.04	578.43	599.41
5.29	561.6	567.9	570.3	578.7	599.71
5.3	561.84	568.15	570.56	578.97	600.01
5.31	562.08	568.4	570.81	579.24	600.31
5.32	562.32	568.65	571.07	579.51	600.62
5.33	562.56	568.9	571.33	579.78	600.92
5.34	562.8	569.15	571.59	580.05	601.22
5.35	563.04	569.39	571.85	580.33	601.52
5.36	563.27	569.64	572.11	580.6	601.82
5.37	563.51	569.89	572.36	580.87	602.12
5.38	563.75	570.14	572.62	581.14	602.42
5.39	563.99	570.38	572.88	581.41	602.72
5.4	564.23	570.63	573.14	581.68	603.02
5.41	564.47	570.88	573.39	581.94	603.32
5.42	564.7	571.13	573.65	582.21	603.62
5.43	564.94	571.37	573.91	582.48	603.92
5.44	565.18	571.62	574.16	582.75	604.22
5.45	565.42	571.87	574.42	583.02	604.52
5.46	565.65	572.11	574.68	583.29	604.82
5.47	565.89	572.36	574.93	583.56	605.12
5.48	566.13	572.61	575.19	583.83	605.42
5.49	566.36	572.85	575.45	584.1	605.72
5.5	566.6	573.1	575.7	584.36	606.02
5.51	566.84	573.34	575.96	584.63	606.32
5.52	567.07	573.59	576.21	584.9	606.61
5.53	567.31	573.83	576.47	585.17	606.91
5.54	567.55	574.08	576.72	585.43	607.21
5.55	567.78	574.33	576.98	585.7	607.51
5.56	568.02	574.57	577.23	585.97	607.81
5.57	568.25	574.82	577.49	586.24	608.1
5.58	568.49	575.06	577.74	586.5	608.4
5.59	568.73	575.3	578	586.77	608.7
5.6	568.96	575.55	578.25	587.04	609
5.61	569.2	575.79	578.51	587.3	609.29
5.62	569.43	576.04	578.76	587.57	609.59
5.63	569.67	576.28	579.02	587.84	609.89
5.64	569.9	576.53	579.27	588.1	610.18
5.65	570.14	576.77	579.52	588.37	610.48
5.66	570.37	577.01	579.78	588.63	610.78
5.67	570.61	577.26	580.03	588.9	611.07
5.68	570.84	577.5	580.28	589.17	611.37
5.69	571.07	577.74	580.54	589.43	611.66
5.7	571.31	577.99	580.79	589.7	611.96
5.71	571.54	578.23	581.04	589.96	612.26
5.72	571.78	578.47	581.3	590.23	612.55
5.73	572.01	578.72	581.55	590.49	612.85
5.74	572.24	578.96	581.8	590.76	613.14
5.75	572.48	579.2	582.05	591.02	613.44
5.76	572.71	579.44	582.31	591.28	613.73
5.77	572.94	579.68	582.56	591.55	614.03
5.78	573.17	579.93	582.81	591.81	614.32
5.79	573.41	580.17	583.06	592.08	614.62
5.8	573.64	580.41	583.31	592.34	614.91
5.81	573.87	580.65	583.56	592.6	615.2
5.82	574.1	580.89	583.82	592.87	615.5
5.83	574.34	581.14	584.07	593.13	615.79
5.84	574.57	581.38	584.32	593.39	616.08
5.85	574.8	581.62	584.57	593.66	616.38
5.86	575.03	581.86	584.82	593.92	616.67
5.87	575.26	582.1	585.07	594.18	616.96
5.88	575.5	582.34	585.32	594.45	617.26
5.89	575.73	582.58	585.57	594.71	617.55
5.9	575.96	582.82	585.82	594.97	617.84
5.91	576.19	583.06	586.07	595.23	618.14
5.92	576.42	583.3	586.32	595.5	618.43
5.93	576.65	583.54	586.57	595.76	618.72
5.94	576.88	583.78	586.82	596.02	619.01
5.95	577.11	584.02	587.07	596.28	619.31
5.96	577.34	584.26	587.32	596.54	619.6
5.97	577.57	584.5	587.57	596.8	619.89
5.98	577.8	584.74	587.82	597.07	620.18
5.99	578.04	584.98	588.07	597.33	620.47
6	578.27	585.22	588.32	597.59	620.76
6.01	578.49	585.46	588.57	597.85	621.05
6.02	578.72	585.7	588.81	598.11	621.35
6.03	578.95	585.93	589.06	598.37	621.64
6.04	579.18	586.17	589.31	598.63	621.93
6.05	579.41	586.41	589.56	598.89	622.22
6.06	579.64	586.65	589.81	599.15	622.51
6.07	579.87	586.89	590.06	599.41	622.8
6.08	580.1	587.13	590.3	599.67	623.09
6.09	580.33	587.36	590.55	599.93	623.38
6.1	580.56	587.6	590.8	600.19	623.67
6.11	580.79	587.84	591.05	600.45	623.96
6.12	581.02	588.08	591.29	600.71	624.25
6.13	581.24	588.31	591.54	600.97	624.54
6.14	581.47	588.55	591.79	601.23	624.83
6.15	581.7	588.79	592.03	601.49	625.12
6.16	581.93	589.03	592.28	601.74	625.4
6.17	582.16	589.26	592.53	602	625.69
6.18	582.38	589.5	592.77	602.26	625.98
6.19	582.61	589.74	593.02	602.52	626.27
6.2	582.84	589.97	593.27	602.78	626.56
6.21	583.07	590.21	593.51	603.04	626.85
6.22	583.29	590.44	593.76	603.29	627.14
6.23	583.52	590.68	594	603.55	627.42
6.24	583.75	590.92	594.25	603.81	627.71
6.25	583.97	591.15	594.5	604.07	628
6.26	584.2	591.39	594.74	604.33	628.29
6.27	584.43	591.62	594.99	604.58	628.57
6.28	584.65	591.86	595.23	604.84	628.86
6.29	584.88	592.09	595.48	605.1	629.15
6.3	585.11	592.33	595.72	605.35	629.44
6.31	585.33	592.57	595.97	605.61	629.72
6.32	585.56	592.8	596.21	605.87	630.01
6.33	585.78	593.03	596.46	606.12	630.3
6.34	586.01	593.27	596.7	606.38	630.58
6.35	586.23	593.5	596.94	606.64	630.87
6.36	586.46	593.74	597.19	606.89	631.16
6.37	586.69	593.97	597.43	607.15	631.44
6.38	586.91	594.21	597.68	607.4	631.73
6.39	587.14	594.44	597.92	607.66	632.01
6.4	587.36	594.68	598.16	607.92	632.3
6.41	587.59	594.91	598.41	608.17	632.58
6.42	587.81	595.14	598.65	608.43	632.87
6.43	588.03	595.38	598.89	608.68	633.15
6.44	588.26	595.61	599.14	608.94	633.44
6.45	588.48	595.84	599.38	609.19	633.73
6.46	588.71	596.08	599.62	609.45	634.01
6.47	588.93	596.31	599.86	609.7	634.29
6.48	589.16	596.54	600.11	609.96	634.58
6.49	589.38	596.78	600.35	610.21	634.86
6.5	589.6	597.01	600.59	610.47	635.15
6.51	589.83	597.24	600.83	610.72	635.43
6.52	590.05	597.47	601.08	610.97	635.72
6.53	590.27	597.71	601.32	611.23	636
6.54	590.5	597.94	601.56	611.48	636.28
6.55	590.72	598.17	601.8	611.73	636.57
6.56	590.94	598.4	602.04	611.99	636.85
6.57	591.17	598.63	602.28	612.24	637.13
6.58	591.39	598.86	602.53	612.5	637.42
6.59	591.61	599.1	602.77	612.75	637.7
6.6	591.83	599.33	603.01	613	637.98
6.61	592.06	599.56	603.25	613.25	638.27
6.62	592.28	599.79	603.49	613.51	638.55
6.63	592.5	600.02	603.73	613.76	638.83
6.64	592.72	600.25	603.97	614.01	639.11
6.65	592.94	600.48	604.21	614.26	639.4
6.66	593.17	600.71	604.45	614.52	639.68
6.67	593.39	600.94	604.69	614.77	639.96
6.68	593.61	601.18	604.93	615.02	640.24
6.69	593.83	601.41	605.17	615.27	640.52
6.7	594.05	601.64	605.41	615.52	640.81
6.71	594.27	601.87	605.65	615.78	641.09
6.72	594.49	602.1	605.89	616.03	641.37
6.73	594.71	602.33	606.13	616.28	641.65
6.74	594.94	602.56	606.37	616.53	641.93
6.75	595.16	602.79	606.61	616.78	642.21
6.76	595.38	603.02	606.85	617.03	642.49
6.77	595.6	603.24	607.09	617.28	642.77
6.78	595.82	603.47	607.33	617.53	643.05
6.79	596.04	603.7	607.56	617.78	643.33
6.8	596.26	603.93	607.8	618.04	643.62
6.81	596.48	604.16	608.04	618.29	643.9
6.82	596.7	604.39	608.28	618.54	644.18
6.83	596.92	604.62	608.52	618.79	644.46
6.84	597.14	604.85	608.76	619.04	644.74
6.85	597.36	605.08	608.99	619.29	645.01
6.86	597.58	605.3	609.23	619.54	645.29
6.87	597.8	605.53	609.47	619.79	645.57
6.88	598.01	605.76	609.71	620.03	645.85
6.89	598.23	605.99	609.95	620.28	646.13
6.9	598.45	606.22	610.18	620.53	646.41
6.91	598.67	606.44	610.42	620.78	646.69
6.92	598.89	606.67	610.66	621.03	646.97
6.93	599.11	606.9	610.89	621.28	647.25
6.94	599.33	607.13	611.13	621.53	647.53
6.95	599.55	607.35	611.37	621.78	647.8
6.96	599.76	607.58	611.6	622.03	648.08
6.97	599.98	607.81	611.84	622.28	648.36
6.98	600.2	608.03	612.08	622.52	648.64
6.99	600.42	608.26	612.31	622.77	648.92
7	600.64	608.49	612.55	623.02	649.19
7.01	600.85	608.71	612.79	623.27	649.47
7.02	601.07	608.94	613.02	623.52	649.75
7.03	601.29	609.17	613.26	623.76	650.03
7.04	601.51	609.39	613.49	624.01	650.3
7.05	601.72	609.62	613.73	624.26	650.58
7.06	601.94	609.85	613.96	624.51	650.86
7.07	602.16	610.07	614.2	624.75	651.14
7.08	602.37	610.3	614.43	625	651.41
7.09	602.59	610.52	614.67	625.25	651.69
7.1	602.81	610.75	614.9	625.49	651.97
7.11	603.02	610.97	615.14	625.74	652.24
7.12	603.24	611.2	615.37	625.99	652.52
7.13	603.46	611.42	615.61	626.23	652.79
7.14	603.67	611.65	615.84	626.48	653.07
7.15	603.89	611.87	616.08	626.73	653.35
7.16	604.1	612.1	616.31	626.97	653.62
7.17	604.32	612.32	616.55	627.22	653.9
7.18	604.54	612.55	616.78	627.46	654.17
7.19	604.75	612.77	617.01	627.71	654.45
7.2	604.97	613	617.25	627.95	654.72
7.21	605.18	613.22	617.48	628.2	655
7.22	605.4	613.45	617.71	628.45	655.27
7.23	605.61	613.67	617.95	628.69	655.55
7.24	605.83	613.89	618.18	628.94	655.82
7.25	606.04	614.12	618.41	629.18	656.1
7.26	606.26	614.34	618.65	629.43	656.37
7.27	606.47	614.57	618.88	629.67	656.65
7.28	606.69	614.79	619.11	629.92	656.92
7.29	606.9	615.01	619.35	630.16	657.19
7.3	607.12	615.24	619.58	630.4	657.47
7.31	607.33	615.46	619.81	630.65	657.74
7.32	607.54	615.68	620.04	630.89	658.02
7.33	607.76	615.9	620.28	631.14	658.29
7.34	607.97	616.13	620.51	631.38	658.56
7.35	608.19	616.35	620.74	631.63	658.84
7.36	608.4	616.57	620.97	631.87	659.11
7.37	608.61	616.79	621.2	632.11	659.38
7.38	608.83	617.02	621.44	632.36	659.66
7.39	609.04	617.24	621.67	632.6	659.93
7.4	609.25	617.46	621.9	632.84	660.2
7.41	609.47	617.68	622.13	633.09	660.47
7.42	609.68	617.91	622.36	633.33	660.75
7.43	609.89	618.13	622.59	633.57	661.02
7.44	610.11	618.35	622.82	633.81	661.29
7.45	610.32	618.57	623.05	634.06	661.56
7.46	610.53	618.79	623.29	634.3	661.84
7.47	610.74	619.01	623.52	634.54	662.11
7.48	610.96	619.23	623.75	634.78	662.38
7.49	611.17	619.46	623.98	635.03	662.65
7.5	611.38	619.68	624.21	635.27	662.92
7.51	611.59	619.9	624.44	635.51	663.19
7.52	611.8	620.12	624.67	635.75	663.47
7.53	612.02	620.34	624.9	635.99	663.74
7.54	612.23	620.56	625.13	636.24	664.01
7.55	612.44	620.78	625.36	636.48	664.28
7.56	612.65	621	625.59	636.72	664.55
7.57	612.86	621.22	625.82	636.96	664.82
7.58	613.07	621.44	626.05	637.2	665.09
7.59	613.29	621.66	626.28	637.44	665.36
7.6	613.5	621.88	626.5	637.68	665.63
7.61	613.71	622.1	626.73	637.92	665.9
7.62	613.92	622.32	626.96	638.17	666.17
7.63	614.13	622.54	627.19	638.41	666.44
7.64	614.34	622.76	627.42	638.65	666.71
7.65	614.55	622.98	627.65	638.89	666.98
7.66	614.76	623.2	627.88	639.13	667.25
7.67	614.97	623.42	628.11	639.37	667.52
7.68	615.18	623.64	628.33	639.61	667.79
7.69	615.39	623.85	628.56	639.85	668.06
7.7	615.6	624.07	628.79	640.09	668.33
7.71	615.81	624.29	629.02	640.33	668.6
7.72	616.02	624.51	629.25	640.57	668.87
7.73	616.23	624.73	629.47	640.81	669.13
7.74	616.44	624.95	629.7	641.05	669.4
7.75	616.65	625.17	629.93	641.28	669.67
7.76	616.86	625.38	630.16	641.52	669.94
7.77	617.07	625.6	630.38	641.76	670.21
7.78	617.28	625.82	630.61	642	670.48
7.79	617.49	626.04	630.84	642.24	670.75
7.8	617.7	626.26	631.07	642.48	671.01
7.81	617.9	626.47	631.29	642.72	671.28
7.82	618.11	626.69	631.52	642.96	671.55
7.83	618.32	626.91	631.75	643.19	671.82
7.84	618.53	627.13	631.97	643.43	672.08
7.85	618.74	627.34	632.2	643.67	672.35
7.86	618.95	627.56	632.43	643.91	672.62
7.87	619.16	627.78	632.65	644.15	672.89
7.88	619.36	627.99	632.88	644.38	673.15
7.89	619.57	628.21	633.1	644.62	673.42
7.9	619.78	628.43	633.33	644.86	673.69
7.91	619.99	628.64	633.56	645.1	673.95
7.92	620.2	628.86	633.78	645.34	674.22
7.93	620.4	629.08	634.01	645.57	674.49
7.94	620.61	629.29	634.23	645.81	674.75
7.95	620.82	629.51	634.46	646.05	675.02
7.96	621.02	629.73	634.68	646.28	675.28
7.97	621.23	629.94	634.91	646.52	675.55
7.98	621.44	630.16	635.13	646.76	675.82
7.99	621.65	630.37	635.36	646.99	676.08
8	621.85	630.59	635.58	647.23	676.35
8.01	622.06	630.8	635.81	647.47	676.61
8.02	622.27	631.02	636.03	647.7	676.88
8.03	622.47	631.23	636.26	647.94	677.14
8.04	622.68	631.45	636.48	648.17	677.41
8.05	622.89	631.66	636.71	648.41	677.67
8.06	623.09	631.88	636.93	648.65	677.94
8.07	623.3	632.09	637.15	648.88	678.2
8.08	623.5	632.31	637.38	649.12	678.47
8.09	623.71	632.52	637.6	649.35	678.73
8.1	623.92	632.74	637.83	649.59	679
8.11	624.12	632.95	638.05	649.82	679.26
8.12	624.33	633.17	638.27	650.06	679.53
8.13	624.53	633.38	638.5	650.29	679.79
8.14	624.74	633.6	638.72	650.53	680.06
8.15	624.94	633.81	638.94	650.76	680.32
8.16	625.15	634.02	639.17	651	680.58
8.17	625.35	634.24	639.39	651.23	680.85
8.18	625.56	634.45	639.61	651.47	681.11
8.19	625.76	634.67	639.83	651.7	681.37
8.2	625.97	634.88	640.06	651.94	681.64
8.21	626.17	635.09	640.28	652.17	681.9
8.22	626.38	635.31	640.5	652.41	682.16
8.23	626.58	635.52	640.72	652.64	682.43
8.24	626.79	635.73	640.95	652.87	682.69
8.25	626.99	635.94	641.17	653.11	682.95
8.26	627.2	636.16	641.39	653.34	683.21
8.27	627.4	636.37	641.61	653.57	683.48
8.28	627.6	636.58	641.83	653.81	683.74
8.29	627.81	636.8	642.06	654.04	684
8.3	628.01	637.01	642.28	654.27	684.26
8.31	628.21	637.22	642.5	654.51	684.53
8.32	628.42	637.43	642.72	654.74	684.79
8.33	628.62	637.65	642.94	654.97	685.05
8.34	628.83	637.86	643.16	655.21	685.31
8.35	629.03	638.07	643.38	655.44	685.57
8.36	629.23	638.28	643.61	655.67	685.84
8.37	629.44	638.49	643.83	655.9	686.1
8.38	629.64	638.7	644.05	656.14	686.36
8.39	629.84	638.92	644.27	656.37	686.62
8.4	630.04	639.13	644.49	656.6	686.88
8.41	630.25	639.34	644.71	656.83	687.14
8.42	630.45	639.55	644.93	657.07	687.4
8.43	630.65	639.76	645.15	657.3	687.66
8.44	630.85	639.97	645.37	657.53	687.92
8.45	631.06	640.18	645.59	657.76	688.18
8.46	631.26	640.39	645.81	657.99	688.45
8.47	631.46	640.61	646.03	658.22	688.71
8.48	631.66	640.82	646.25	658.45	688.97
8.49	631.86	641.03	646.47	658.69	689.23
8.5	632.07	641.24	646.69	658.92	689.49
8.51	632.27	641.45	646.91	659.15	689.75
8.52	632.47	641.66	647.13	659.38	690.01
8.53	632.67	641.87	647.35	659.61	690.27
8.54	632.87	642.08	647.57	659.84	690.52
8.55	633.07	642.29	647.79	660.07	690.78
8.56	633.28	642.5	648.01	660.3	691.04
8.57	633.48	642.71	648.22	660.53	691.3
8.58	633.68	642.92	648.44	660.76	691.56
8.59	633.88	643.13	648.66	660.99	691.82
8.6	634.08	643.34	648.88	661.22	692.08
8.61	634.28	643.55	649.1	661.45	692.34
8.62	634.48	643.75	649.32	661.68	692.6
8.63	634.68	643.96	649.54	661.91	692.86
8.64	634.88	644.17	649.75	662.14	693.11
8.65	635.08	644.38	649.97	662.37	693.37
8.66	635.28	644.59	650.19	662.6	693.63
8.67	635.48	644.8	650.41	662.83	693.89
8.68	635.68	645.01	650.62	663.06	694.15
8.69	635.88	645.22	650.84	663.29	694.41
8.7	636.08	645.43	651.06	663.52	694.66
8.71	636.28	645.63	651.28	663.75	694.92
8.72	636.48	645.84	651.49	663.98	695.18
8.73	636.68	646.05	651.71	664.2	695.44
8.74	636.88	646.26	651.93	664.43	695.69
8.75	637.08	646.47	652.15	664.66	695.95
8.76	637.28	646.67	652.36	664.89	696.21
8.77	637.48	646.88	652.58	665.12	696.47
8.78	637.68	647.09	652.8	665.35	696.72
8.79	637.88	647.3	653.01	665.58	696.98
8.8	638.08	647.51	653.23	665.8	697.24
8.81	638.27	647.71	653.45	666.03	697.49
8.82	638.47	647.92	653.66	666.26	697.75
8.83	638.67	648.13	653.88	666.49	698.01
8.84	638.87	648.33	654.1	666.71	698.26
8.85	639.07	648.54	654.31	666.94	698.52
8.86	639.27	648.75	654.53	667.17	698.77
8.87	639.46	648.96	654.74	667.4	699.03
8.88	639.66	649.16	654.96	667.62	699.29
8.89	639.86	649.37	655.17	667.85	699.54
8.9	640.06	649.57	655.39	668.08	699.8
8.91	640.26	649.78	655.61	668.31	700.05
8.92	640.45	649.99	655.82	668.53	700.31
8.93	640.65	650.19	656.04	668.76	700.56
8.94	640.85	650.4	656.25	668.99	700.82
8.95	641.05	650.61	656.47	669.21	701.07
8.96	641.24	650.81	656.68	669.44	701.33
8.97	641.44	651.02	656.9	669.66	701.58
8.98	641.64	651.22	657.11	669.89	701.84
8.99	641.84	651.43	657.33	670.12	702.09
9	642.03	651.63	657.54	670.34	702.35
9.01	642.23	651.84	657.76	670.57	702.6
9.02	642.43	652.05	657.97	670.79	702.86
9.03	642.62	652.25	658.18	671.02	703.11
9.04	642.82	652.46	658.4	671.25	703.37
9.05	643.02	652.66	658.61	671.47	703.62
9.06	643.21	652.87	658.83	671.7	703.87
9.07	643.41	653.07	659.04	671.92	704.13
9.08	643.61	653.28	659.25	672.15	704.38
9.09	643.8	653.48	659.47	672.37	704.64
9.1	644	653.69	659.68	672.6	704.89
9.11	644.19	653.89	659.89	672.82	705.14
9.12	644.39	654.09	660.11	673.05	705.4
9.13	644.59	654.3	660.32	673.27	705.65
9.14	644.78	654.5	660.53	673.5	705.9
9.15	644.98	654.71	660.75	673.72	706.16
9.16	645.17	654.91	660.96	673.95	706.41
9.17	645.37	655.12	661.17	674.17	706.66
9.18	645.56	655.32	661.39	674.39	706.91
9.19	645.76	655.52	661.6	674.62	707.17
9.2	645.95	655.73	661.81	674.84	707.42
9.21	646.15	655.93	662.02	675.07	707.67
9.22	646.34	656.13	662.24	675.29	707.92
9.23	646.54	656.34	662.45	675.51	708.18
9.24	646.73	656.54	662.66	675.74	708.43
9.25	646.93	656.74	662.87	675.96	708.68
9.26	647.12	656.95	663.09	676.18	708.93
9.27	647.32	657.15	663.3	676.41	709.18
9.28	647.51	657.35	663.51	676.63	709.44
9.29	647.71	657.56	663.72	676.85	709.69
9.3	647.9	657.76	663.93	677.08	709.94
9.31	648.09	657.96	664.14	677.3	710.19
9.32	648.29	658.16	664.36	677.52	710.44
9.33	648.48	658.37	664.57	677.75	710.69
9.34	648.68	658.57	664.78	677.97	710.94
9.35	648.87	658.77	664.99	678.19	711.2
9.36	649.06	658.97	665.2	678.41	711.45
9.37	649.26	659.17	665.41	678.64	711.7
9.38	649.45	659.38	665.62	678.86	711.95
9.39	649.64	659.58	665.83	679.08	712.2
9.4	649.84	659.78	666.04	679.3	712.45
9.41	650.03	659.98	666.26	679.53	712.7
9.42	650.22	660.18	666.47	679.75	712.95
9.43	650.42	660.38	666.68	679.97	713.2
9.44	650.61	660.59	666.89	680.19	713.45
9.45	650.8	660.79	667.1	680.41	713.7
9.46	650.99	660.99	667.31	680.63	713.95
9.47	651.19	661.19	667.52	680.86	714.2
9.48	651.38	661.39	667.73	681.08	714.45
9.49	651.57	661.59	667.94	681.3	714.7
9.5	651.76	661.79	668.15	681.52	714.95
9.51	651.96	661.99	668.36	681.74	715.2
9.52	652.15	662.19	668.57	681.96	715.45
9.53	652.34	662.4	668.78	682.18	715.7
9.54	652.53	662.6	668.99	682.4	715.94
9.55	652.72	662.8	669.19	682.62	716.19
9.56	652.92	663	669.4	682.84	716.44
9.57	653.11	663.2	669.61	683.06	716.69
9.58	653.3	663.4	669.82	683.28	716.94
9.59	653.49	663.6	670.03	683.5	717.19
9.6	653.68	663.8	670.24	683.72	717.44
9.61	653.87	664	670.45	683.94	717.69
9.62	654.07	664.2	670.66	684.16	717.93
9.63	654.26	664.4	670.87	684.38	718.18
9.64	654.45	664.6	671.07	684.6	718.43
9.65	654.64	664.8	671.28	684.82	718.68
9.66	654.83	664.99	671.49	685.04	718.93
9.67	655.02	665.19	671.7	685.26	719.17
9.68	655.21	665.39	671.91	685.48	719.42
9.69	655.4	665.59	672.12	685.7	719.67
9.7	655.59	665.79	672.32	685.92	719.92
9.71	655.78	665.99	672.53	686.14	720.16
9.72	655.97	666.19	672.74	686.36	720.41
9.73	656.16	666.39	672.95	686.58	720.66
9.74	656.35	666.59	673.15	686.8	720.9
9.75	656.54	666.79	673.36	687.02	721.15
9.76	656.73	666.98	673.57	687.23	721.4
9.77	656.92	667.18	673.78	687.45	721.64
9.78	657.11	667.38	673.98	687.67	721.89
9.79	657.3	667.58	674.19	687.89	722.14
9.8	657.49	667.78	674.4	688.11	722.38
9.81	657.68	667.97	674.61	688.33	722.63
9.82	657.87	668.17	674.81	688.54	722.88
9.83	658.06	668.37	675.02	688.76	723.12
9.84	658.25	668.57	675.23	688.98	723.37
9.85	658.44	668.77	675.43	689.2	723.62
9.86	658.63	668.96	675.64	689.42	723.86
9.87	658.82	669.16	675.84	689.63	724.11
9.88	659.01	669.36	676.05	689.85	724.35
9.89	659.2	669.56	676.26	690.07	724.6
9.9	659.39	669.75	676.46	690.29	724.84
9.91	659.58	669.95	676.67	690.5	725.09
9.92	659.76	670.15	676.88	690.72	725.33
9.93	659.95	670.34	677.08	690.94	725.58
9.94	660.14	670.54	677.29	691.15	725.82
9.95	660.33	670.74	677.49	691.37	726.07
9.96	660.52	670.94	677.7	691.59	726.31
9.97	660.71	671.13	677.9	691.81	726.56
9.98	660.89	671.33	678.11	692.02	726.8
9.99	661.08	671.52	678.31	692.24	727.05
10	661.27	671.72	678.52	692.45	727.29
10.01	661.46	671.92	678.72	692.67	727.54
10.02	661.65	672.11	678.93	692.89	727.78
10.03	661.83	672.31	679.13	693.1	728.03
10.04	662.02	672.51	679.34	693.32	728.27
10.05	662.21	672.7	679.54	693.54	728.51
10.06	662.4	672.9	679.75	693.75	728.76
10.07	662.58	673.09	679.95	693.97	729
10.08	662.77	673.29	680.16	694.18	729.24
10.09	662.96	673.48	680.36	694.4	729.49
10.1	663.14	673.68	680.57	694.61	729.73
10.11	663.33	673.88	680.77	694.83	729.98
10.12	663.52	674.07	680.98	695.04	730.22
10.13	663.71	674.27	681.18	695.26	730.46
10.14	663.89	674.46	681.38	695.48	730.7
10.15	664.08	674.66	681.59	695.69	730.95
10.16	664.27	674.85	681.79	695.91	731.19
10.17	664.45	675.05	681.99	696.12	731.43
10.18	664.64	675.24	682.2	696.33	731.68
10.19	664.82	675.44	682.4	696.55	731.92
10.2	665.01	675.63	682.61	696.76	732.16
10.21	665.2	675.82	682.81	696.98	732.4
10.22	665.38	676.02	683.01	697.19	732.65
10.23	665.57	676.21	683.22	697.41	732.89
10.24	665.75	676.41	683.42	697.62	733.13
10.25	665.94	676.6	683.62	697.84	733.37
10.26	666.13	676.8	683.82	698.05	733.61
10.27	666.31	676.99	684.03	698.26	733.86
10.28	666.5	677.18	684.23	698.48	734.1
10.29	666.68	677.38	684.43	698.69	734.34
10.3	666.87	677.57	684.63	698.91	734.58
10.31	667.05	677.77	684.84	699.12	734.82
10.32	667.24	677.96	685.04	699.33	735.06
10.33	667.42	678.15	685.24	699.55	735.31
10.34	667.61	678.35	685.44	699.76	735.55
10.35	667.79	678.54	685.65	699.97	735.79
10.36	667.98	678.73	685.85	700.19	736.03
10.37	668.16	678.93	686.05	700.4	736.27
10.38	668.35	679.12	686.25	700.61	736.51
10.39	668.53	679.31	686.45	700.82	736.75
10.4	668.72	679.5	686.66	701.04	736.99
10.41	668.9	679.7	686.86	701.25	737.23
10.42	669.09	679.89	687.06	701.46	737.47
10.43	669.27	680.08	687.26	701.68	737.71
10.44	669.46	680.27	687.46	701.89	737.95
10.45	669.64	680.47	687.66	702.1	738.19
10.46	669.82	680.66	687.86	702.31	738.43
10.47	670.01	680.85	688.06	702.52	738.67
10.48	670.19	681.04	688.27	702.74	738.91
10.49	670.38	681.24	688.47	702.95	739.15
10.5	670.56	681.43	688.67	703.16	739.39
10.51	670.74	681.62	688.87	703.37	739.63
10.52	670.93	681.81	689.07	703.58	739.87
10.53	671.11	682	689.27	703.8	740.11
10.54	671.29	682.2	689.47	704.01	740.35
10.55	671.48	682.39	689.67	704.22	740.59
10.56	671.66	682.58	689.87	704.43	740.83
10.57	671.84	682.77	690.07	704.64	741.07
10.58	672.03	682.96	690.27	704.85	741.31
10.59	672.21	683.15	690.47	705.06	741.54
10.6	672.39	683.34	690.67	705.27	741.78
10.61	672.57	683.54	690.87	705.49	742.02
10.62	672.76	683.73	691.07	705.7	742.26
10.63	672.94	683.92	691.27	705.91	742.5
10.64	673.12	684.11	691.47	706.12	742.74
10.65	673.3	684.3	691.67	706.33	742.98
10.66	673.49	684.49	691.87	706.54	743.21
10.67	673.67	684.68	692.07	706.75	743.45
10.68	673.85	684.87	692.27	706.96	743.69
10.69	674.03	685.06	692.47	707.17	743.93
10.7	674.22	685.25	692.67	707.38	744.17
10.71	674.4	685.44	692.86	707.59	744.4
10.72	674.58	685.63	693.06	707.8	744.64
10.73	674.76	685.82	693.26	708.01	744.88
10.74	674.94	686.01	693.46	708.22	745.12
10.75	675.12	686.2	693.66	708.43	745.35
10.76	675.31	686.39	693.86	708.64	745.59
10.77	675.49	686.58	694.06	708.85	745.83
10.78	675.67	686.77	694.26	709.06	746.06
10.79	675.85	686.96	694.45	709.27	746.3
10.8	676.03	687.15	694.65	709.48	746.54
10.81	676.21	687.34	694.85	709.69	746.77
10.82	676.39	687.53	695.05	709.89	747.01
10.83	676.58	687.72	695.25	710.1	747.25
10.84	676.76	687.91	695.44	710.31	747.48
10.85	676.94	688.1	695.64	710.52	747.72
10.86	677.12	688.29	695.84	710.73	747.96
10.87	677.3	688.47	696.04	710.94	748.19
10.88	677.48	688.66	696.23	711.15	748.43
10.89	677.66	688.85	696.43	711.36	748.66
10.9	677.84	689.04	696.63	711.56	748.9
10.91	678.02	689.23	696.83	711.77	749.14
10.92	678.2	689.42	697.02	711.98	749.37
10.93	678.38	689.61	697.22	712.19	749.61
10.94	678.56	689.79	697.42	712.4	749.84
10.95	678.74	689.98	697.62	712.61	750.08
10.96	678.92	690.17	697.81	712.81	750.31
10.97	679.1	690.36	698.01	713.02	750.55
10.98	679.28	690.55	698.21	713.23	750.78
10.99	679.46	690.74	698.4	713.44	751.02
11	679.64	690.92	698.6	713.64	751.25
11.01	679.82	691.11	698.8	713.85	751.49
11.02	680	691.3	698.99	714.06	751.72
11.03	680.18	691.49	699.19	714.27	751.96
11.04	680.36	691.67	699.38	714.47	752.19
11.05	680.54	691.86	699.58	714.68	752.43
11.06	680.72	692.05	699.78	714.89	752.66
11.07	680.9	692.24	699.97	715.09	752.9
11.08	681.07	692.42	700.17	715.3	753.13
11.09	681.25	692.61	700.36	715.51	753.37
11.1	681.43	692.8	700.56	715.71	753.6
11.11	681.61	692.98	700.76	715.92	753.83
11.12	681.79	693.17	700.95	716.13	754.07
11.13	681.97	693.36	701.15	716.33	754.3
11.14	682.15	693.54	701.34	716.54	754.53
11.15	682.33	693.73	701.54	716.75	754.77
11.16	682.5	693.92	701.73	716.95	755
11.17	682.68	694.1	701.93	717.16	755.24
11.18	682.86	694.29	702.12	717.36	755.47
11.19	683.04	694.48	702.32	717.57	755.7
11.2	683.22	694.66	702.51	717.78	755.93
11.21	683.39	694.85	702.71	717.98	756.17
11.22	683.57	695.04	702.9	718.19	756.4
11.23	683.75	695.22	703.1	718.39	756.63
11.24	683.93	695.41	703.29	718.6	756.87
11.25	684.11	695.59	703.49	718.8	757.1
11.26	684.28	695.78	703.68	719.01	757.33
11.27	684.46	695.97	703.88	719.21	757.56
11.28	684.64	696.15	704.07	719.42	757.8
11.29	684.82	696.34	704.26	719.63	758.03
11.3	684.99	696.52	704.46	719.83	758.26
11.31	685.17	696.71	704.65	720.03	758.49
11.32	685.35	696.89	704.85	720.24	758.73
11.33	685.52	697.08	705.04	720.44	758.96
11.34	685.7	697.26	705.23	720.65	759.19
11.35	685.88	697.45	705.43	720.85	759.42
11.36	686.05	697.63	705.62	721.06	759.65
11.37	686.23	697.82	705.81	721.26	759.88
11.38	686.41	698	706.01	721.47	760.12
11.39	686.58	698.19	706.2	721.67	760.35
11.4	686.76	698.37	706.39	721.88	760.58
11.41	686.94	698.56	706.59	722.08	760.81
11.42	687.11	698.74	706.78	722.28	761.04
11.43	687.29	698.93	706.97	722.49	761.27
11.44	687.47	699.11	707.17	722.69	761.5
11.45	687.64	699.29	707.36	722.89	761.73
11.46	687.82	699.48	707.55	723.1	761.96
11.47	687.99	699.66	707.74	723.3	762.2
11.48	688.17	699.85	707.94	723.51	762.43
11.49	688.35	700.03	708.13	723.71	762.66
11.5	688.52	700.21	708.32	723.91	762.89
11.51	688.7	700.4	708.51	724.12	763.12
11.52	688.87	700.58	708.71	724.32	763.35
11.53	689.05	700.76	708.9	724.52	763.58
11.54	689.22	700.95	709.09	724.72	763.81
11.55	689.4	701.13	709.28	724.93	764.04
11.56	689.57	701.32	709.48	725.13	764.27
11.57	689.75	701.5	709.67	725.33	764.5
11.58	689.92	701.68	709.86	725.54	764.73
11.59	690.1	701.86	710.05	725.74	764.96
11.6	690.27	702.05	710.24	725.94	765.19
11.61	690.45	702.23	710.43	726.14	765.42
11.62	690.62	702.41	710.63	726.35	765.65
11.63	690.8	702.6	710.82	726.55	765.87
11.64	690.97	702.78	711.01	726.75	766.1
11.65	691.15	702.96	711.2	726.95	766.33
11.66	691.32	703.14	711.39	727.15	766.56
11.67	691.5	703.33	711.58	727.36	766.79
11.68	691.67	703.51	711.77	727.56	767.02
11.69	691.85	703.69	711.96	727.76	767.25
11.7	692.02	703.87	712.15	727.96	767.48
11.71	692.19	704.06	712.35	728.16	767.71
11.72	692.37	704.24	712.54	728.36	767.93
11.73	692.54	704.42	712.73	728.57	768.16
11.74	692.72	704.6	712.92	728.77	768.39
11.75	692.89	704.78	713.11	728.97	768.62
11.76	693.06	704.97	713.3	729.17	768.85
11.77	693.24	705.15	713.49	729.37	769.08
11.78	693.41	705.33	713.68	729.57	769.3
11.79	693.58	705.51	713.87	729.77	769.53
11.8	693.76	705.69	714.06	729.97	769.76
11.81	693.93	705.87	714.25	730.17	769.99
11.82	694.1	706.06	714.44	730.37	770.21
11.83	694.28	706.24	714.63	730.58	770.44
11.84	694.45	706.42	714.82	730.78	770.67
11.85	694.62	706.6	715.01	730.98	770.9
11.86	694.8	706.78	715.2	731.18	771.12
11.87	694.97	706.96	715.39	731.38	771.35
11.88	695.14	707.14	715.58	731.58	771.58
11.89	695.31	707.32	715.77	731.78	771.8
11.9	695.49	707.5	715.96	731.98	772.03
11.91	695.66	707.68	716.15	732.18	772.26
11.92	695.83	707.86	716.33	732.38	772.49
11.93	696	708.05	716.52	732.58	772.71
11.94	696.18	708.23	716.71	732.78	772.94
11.95	696.35	708.41	716.9	732.98	773.16
11.96	696.52	708.59	717.09	733.18	773.39
11.97	696.69	708.77	717.28	733.38	773.62
11.98	696.87	708.95	717.47	733.57	773.84
11.99	697.04	709.13	717.66	733.77	774.07
12	697.21	709.31	717.84	733.97	774.3
12.01	697.38	709.49	718.03	734.17	774.52
12.02	697.55	709.67	718.22	734.37	774.75
12.03	697.73	709.85	718.41	734.57	774.97
12.04	697.9	710.03	718.6	734.77	775.2
12.05	698.07	710.21	718.79	734.97	775.42
12.06	698.24	710.38	718.97	735.17	775.65
12.07	698.41	710.56	719.16	735.37	775.88
12.08	698.58	710.74	719.35	735.56	776.1
12.09	698.75	710.92	719.54	735.76	776.33
12.1	698.93	711.1	719.73	735.96	776.55
12.11	699.1	711.28	719.91	736.16	776.78
12.12	699.27	711.46	720.1	736.36	777
12.13	699.44	711.64	720.29	736.56	777.23
12.14	699.61	711.82	720.48	736.75	777.45
12.15	699.78	712	720.66	736.95	777.68
12.16	699.95	712.18	720.85	737.15	777.9
12.17	700.12	712.35	721.04	737.35	778.12
12.18	700.29	712.53	721.22	737.55	778.35
12.19	700.46	712.71	721.41	737.74	778.57
12.2	700.63	712.89	721.6	737.94	778.8
12.21	700.8	713.07	721.79	738.14	779.02
12.22	700.97	713.25	721.97	738.34	779.25
12.23	701.14	713.43	722.16	738.53	779.47
12.24	701.31	713.6	722.35	738.73	779.69
12.25	701.48	713.78	722.53	738.93	779.92
12.26	701.65	713.96	722.72	739.13	780.14
12.27	701.82	714.14	722.91	739.32	780.37
12.28	701.99	714.32	723.09	739.52	780.59
12.29	702.16	714.49	723.28	739.72	780.81
12.3	702.33	714.67	723.46	739.91	781.04
12.31	702.5	714.85	723.65	740.11	781.26
12.32	702.67	715.03	723.84	740.31	781.48
12.33	702.84	715.2	724.02	740.5	781.71
12.34	703.01	715.38	724.21	740.7	781.93
12.35	703.18	715.56	724.39	740.9	782.15
12.36	703.35	715.74	724.58	741.09	782.37
12.37	703.52	715.91	724.77	741.29	782.6
12.38	703.69	716.09	724.95	741.49	782.82
12.39	703.86	716.27	725.14	741.68	783.04
12.4	704.03	716.44	725.32	741.88	783.27
12.41	704.2	716.62	725.51	742.07	783.49
12.42	704.36	716.8	725.69	742.27	783.71
12.43	704.53	716.97	725.88	742.46	783.93
12.44	704.7	717.15	726.06	742.66	784.15
12.45	704.87	717.33	726.25	742.86	784.38
12.46	705.04	717.5	726.43	743.05	784.6
12.47	705.21	717.68	726.62	743.25	784.82
12.48	705.38	717.86	726.8	743.44	785.04
12.49	705.54	718.03	726.99	743.64	785.26
12.5	705.71	718.21	727.17	743.83	785.49
12.51	705.88	718.39	727.36	744.03	785.71
12.52	706.05	718.56	727.54	744.22	785.93
12.53	706.22	718.74	727.73	744.42	786.15
12.54	706.39	718.91	727.91	744.61	786.37
12.55	706.55	719.09	728.09	744.81	786.59
12.56	706.72	719.26	728.28	745	786.81
12.57	706.89	719.44	728.46	745.2	787.04
12.58	707.06	719.62	728.65	745.39	787.26
12.59	707.22	719.79	728.83	745.59	787.48
12.6	707.39	719.97	729.02	745.78	787.7
12.61	707.56	720.14	729.2	745.98	787.92
12.62	707.73	720.32	729.38	746.17	788.14
12.63	707.89	720.49	729.57	746.36	788.36
12.64	708.06	720.67	729.75	746.56	788.58
12.65	708.23	720.84	729.93	746.75	788.8
12.66	708.4	721.02	730.12	746.95	789.02
12.67	708.56	721.19	730.3	747.14	789.24
12.68	708.73	721.37	730.48	747.34	789.46
12.69	708.9	721.54	730.67	747.53	789.68
12.7	709.06	721.72	730.85	747.72	789.9
12.71	709.23	721.89	731.03	747.92	790.12
12.72	709.4	722.07	731.22	748.11	790.34
12.73	709.56	722.24	731.4	748.3	790.56
12.74	709.73	722.42	731.58	748.5	790.78
12.75	709.9	722.59	731.77	748.69	791
12.76	710.06	722.77	731.95	748.88	791.22
12.77	710.23	722.94	732.13	749.08	791.44
12.78	710.4	723.11	732.31	749.27	791.66
12.79	710.56	723.29	732.5	749.46	791.88
12.8	710.73	723.46	732.68	749.66	792.1
12.81	710.89	723.64	732.86	749.85	792.32
12.82	711.06	723.81	733.04	750.04	792.54
12.83	711.23	723.98	733.23	750.23	792.76
12.84	711.39	724.16	733.41	750.43	792.97
12.85	711.56	724.33	733.59	750.62	793.19
12.86	711.72	724.5	733.77	750.81	793.41
12.87	711.89	724.68	733.95	751	793.63
12.88	712.06	724.85	734.14	751.2	793.85
12.89	712.22	725.02	734.32	751.39	794.07
12.9	712.39	725.2	734.5	751.58	794.29
12.91	712.55	725.37	734.68	751.77	794.5
12.92	712.72	725.54	734.86	751.96	794.72
12.93	712.88	725.72	735.04	752.16	794.94
12.94	713.05	725.89	735.22	752.35	795.16
12.95	713.21	726.06	735.41	752.54	795.38
12.96	713.38	726.24	735.59	752.73	795.59
12.97	713.54	726.41	735.77	752.92	795.81
12.98	713.71	726.58	735.95	753.12	796.03
12.99	713.87	726.75	736.13	753.31	796.25
13	714.04	726.93	736.31	753.5	796.46
13.01	714.2	727.1	736.49	753.69	796.68
13.02	714.37	727.27	736.67	753.88	796.9
13.03	714.53	727.44	736.85	754.07	797.12
13.04	714.7	727.62	737.04	754.26	797.33
13.05	714.86	727.79	737.22	754.45	797.55
13.06	715.02	727.96	737.4	754.65	797.77
13.07	715.19	728.13	737.58	754.84	797.99
13.08	715.35	728.31	737.76	755.03	798.2
13.09	715.52	728.48	737.94	755.22	798.42
13.1	715.68	728.65	738.12	755.41	798.64
13.11	715.85	728.82	738.3	755.6	798.85
13.12	716.01	728.99	738.48	755.79	799.07
13.13	716.17	729.16	738.66	755.98	799.29
13.14	716.34	729.34	738.84	756.17	799.5
13.15	716.5	729.51	739.02	756.36	799.72
13.16	716.66	729.68	739.2	756.55	799.93
13.17	716.83	729.85	739.38	756.74	800.15
13.18	716.99	730.02	739.56	756.93	800.37
13.19	717.15	730.19	739.74	757.12	800.58
13.2	717.32	730.36	739.92	757.31	800.8
13.21	717.48	730.54	740.1	757.5	801.01
13.22	717.64	730.71	740.28	757.69	801.23
13.23	717.81	730.88	740.45	757.88	801.44
13.24	717.97	731.05	740.63	758.07	801.66
13.25	718.13	731.22	740.81	758.26	801.88
13.26	718.3	731.39	740.99	758.45	802.09
13.27	718.46	731.56	741.17	758.64	802.31
13.28	718.62	731.73	741.35	758.83	802.52
13.29	718.79	731.9	741.53	759.02	802.74
13.3	718.95	732.07	741.71	759.21	802.95
13.31	719.11	732.24	741.89	759.4	803.17
13.32	719.27	732.41	742.07	759.58	803.38
13.33	719.44	732.58	742.24	759.77	803.6
13.34	719.6	732.75	742.42	759.96	803.81
13.35	719.76	732.92	742.6	760.15	804.03
13.36	719.92	733.09	742.78	760.34	804.24
13.37	720.09	733.26	742.96	760.53	804.46
13.38	720.25	733.43	743.14	760.72	804.67
13.39	720.41	733.6	743.31	760.91	804.88
13.4	720.57	733.77	743.49	761.09	805.1
13.41	720.73	733.94	743.67	761.28	805.31
13.42	720.9	734.11	743.85	761.47	805.53
13.43	721.06	734.28	744.03	761.66	805.74
13.44	721.22	734.45	744.2	761.85	805.95
13.45	721.38	734.62	744.38	762.03	806.17
13.46	721.54	734.79	744.56	762.22	806.38
13.47	721.7	734.96	744.74	762.41	806.6
13.48	721.87	735.13	744.91	762.6	806.81
13.49	722.03	735.3	745.09	762.79	807.02
13.5	722.19	735.47	745.27	762.97	807.24
13.51	722.35	735.64	745.45	763.16	807.45
13.52	722.51	735.81	745.62	763.35	807.66
13.53	722.67	735.97	745.8	763.54	807.88
13.54	722.83	736.14	745.98	763.72	808.09
13.55	722.99	736.31	746.16	763.91	808.3
13.56	723.16	736.48	746.33	764.1	808.51
13.57	723.32	736.65	746.51	764.29	808.73
13.58	723.48	736.82	746.69	764.47	808.94
13.59	723.64	736.99	746.86	764.66	809.15
13.6	723.8	737.15	747.04	764.85	809.37
13.61	723.96	737.32	747.22	765.03	809.58
13.62	724.12	737.49	747.39	765.22	809.79
13.63	724.28	737.66	747.57	765.41	810
13.64	724.44	737.83	747.75	765.59	810.22
13.65	724.6	738	747.92	765.78	810.43
13.66	724.76	738.16	748.1	765.97	810.64
13.67	724.92	738.33	748.27	766.15	810.85
13.68	725.08	738.5	748.45	766.34	811.06
13.69	725.24	738.67	748.63	766.53	811.28
13.7	725.4	738.83	748.8	766.71	811.49
13.71	725.56	739	748.98	766.9	811.7
13.72	725.72	739.17	749.15	767.08	811.91
13.73	725.88	739.34	749.33	767.27	812.12
13.74	726.04	739.5	749.51	767.46	812.33
13.75	726.2	739.67	749.68	767.64	812.54
13.76	726.36	739.84	749.86	767.83	812.76
13.77	726.52	740.01	750.03	768.01	812.97
13.78	726.68	740.17	750.21	768.2	813.18
13.79	726.84	740.34	750.38	768.39	813.39
13.8	727	740.51	750.56	768.57	813.6
13.81	727.16	740.67	750.73	768.76	813.81
13.82	727.32	740.84	750.91	768.94	814.02
13.83	727.48	741.01	751.08	769.13	814.23
13.84	727.64	741.18	751.26	769.31	814.44
13.85	727.79	741.34	751.43	769.5	814.65
13.86	727.95	741.51	751.61	769.68	814.86
13.87	728.11	741.68	751.78	769.87	815.08
13.88	728.27	741.84	751.96	770.05	815.29
13.89	728.43	742.01	752.13	770.24	815.5
13.9	728.59	742.17	752.31	770.42	815.71
13.91	728.75	742.34	752.48	770.61	815.92
13.92	728.91	742.51	752.66	770.79	816.13
13.93	729.06	742.67	752.83	770.98	816.34
13.94	729.22	742.84	753.01	771.16	816.55
13.95	729.38	743.01	753.18	771.34	816.76
13.96	729.54	743.17	753.35	771.53	816.97
13.97	729.7	743.34	753.53	771.71	817.18
13.98	729.86	743.5	753.7	771.9	817.38
13.99	730.01	743.67	753.88	772.08	817.59
14	730.17	743.83	754.05	772.27	817.8
14.01	730.33	744	754.22	772.45	818.01
14.02	730.49	744.17	754.4	772.63	818.22
14.03	730.65	744.33	754.57	772.82	818.43
14.04	730.8	744.5	754.75	773	818.64
14.05	730.96	744.66	754.92	773.18	818.85
14.06	731.12	744.83	755.09	773.37	819.06
14.07	731.28	744.99	755.27	773.55	819.27
14.08	731.44	745.16	755.44	773.74	819.48
14.09	731.59	745.32	755.61	773.92	819.68
14.1	731.75	745.49	755.79	774.1	819.89
14.11	731.91	745.65	755.96	774.29	820.1
14.12	732.06	745.82	756.13	774.47	820.31
14.13	732.22	745.98	756.3	774.65	820.52
14.14	732.38	746.15	756.48	774.83	820.73
14.15	732.54	746.31	756.65	775.02	820.94
14.16	732.69	746.48	756.82	775.2	821.14
14.17	732.85	746.64	757	775.38	821.35
14.18	733.01	746.81	757.17	775.57	821.56
14.19	733.16	746.97	757.34	775.75	821.77
14.2	733.32	747.13	757.51	775.93	821.97
14.21	733.48	747.3	757.69	776.11	822.18
14.22	733.63	747.46	757.86	776.3	822.39
14.23	733.79	747.63	758.03	776.48	822.6
14.24	733.95	747.79	758.2	776.66	822.81
14.25	734.1	747.95	758.38	776.84	823.01
14.26	734.26	748.12	758.55	777.03	823.22
14.27	734.42	748.28	758.72	777.21	823.43
14.28	734.57	748.45	758.89	777.39	823.63
14.29	734.73	748.61	759.06	777.57	823.84
14.3	734.89	748.77	759.24	777.75	824.05
14.31	735.04	748.94	759.41	777.94	824.26
14.32	735.2	749.1	759.58	778.12	824.46
14.33	735.35	749.26	759.75	778.3	824.67
14.34	735.51	749.43	759.92	778.48	824.88
14.35	735.67	749.59	760.09	778.66	825.08
14.36	735.82	749.75	760.27	778.84	825.29
14.37	735.98	749.92	760.44	779.03	825.5
14.38	736.13	750.08	760.61	779.21	825.7
14.39	736.29	750.24	760.78	779.39	825.91
14.4	736.44	750.41	760.95	779.57	826.11
14.41	736.6	750.57	761.12	779.75	826.32
14.42	736.75	750.73	761.29	779.93	826.53
14.43	736.91	750.9	761.46	780.11	826.73
14.44	737.07	751.06	761.64	780.29	826.94
14.45	737.22	751.22	761.81	780.47	827.14
14.46	737.38	751.38	761.98	780.65	827.35
14.47	737.53	751.55	762.15	780.84	827.56
14.48	737.69	751.71	762.32	781.02	827.76
14.49	737.84	751.87	762.49	781.2	827.97
14.5	738	752.03	762.66	781.38	828.17
14.51	738.15	752.2	762.83	781.56	828.38
14.52	738.3	752.36	763	781.74	828.58
14.53	738.46	752.52	763.17	781.92	828.79
14.54	738.61	752.68	763.34	782.1	828.99
14.55	738.77	752.84	763.51	782.28	829.2
14.56	738.92	753.01	763.68	782.46	829.4
14.57	739.08	753.17	763.85	782.64	829.61
14.58	739.23	753.33	764.02	782.82	829.81
14.59	739.39	753.49	764.19	783	830.02
14.6	739.54	753.65	764.36	783.18	830.22
14.61	739.7	753.82	764.53	783.36	830.43
14.62	739.85	753.98	764.7	783.54	830.63
14.63	740	754.14	764.87	783.72	830.84
14.64	740.16	754.3	765.04	783.9	831.04
14.65	740.31	754.46	765.21	784.08	831.25
14.66	740.47	754.62	765.38	784.26	831.45
14.67	740.62	754.78	765.55	784.44	831.65
14.68	740.77	754.95	765.72	784.61	831.86
14.69	740.93	755.11	765.89	784.79	832.06
14.7	741.08	755.27	766.06	784.97	832.27
14.71	741.23	755.43	766.23	785.15	832.47
14.72	741.39	755.59	766.39	785.33	832.67
14.73	741.54	755.75	766.56	785.51	832.88
14.74	741.69	755.91	766.73	785.69	833.08
14.75	741.85	756.07	766.9	785.87	833.28
14.76	742	756.23	767.07	786.05	833.49
14.77	742.15	756.39	767.24	786.22	833.69
14.78	742.31	756.55	767.41	786.4	833.89
14.79	742.46	756.72	767.58	786.58	834.1
14.8	742.61	756.88	767.74	786.76	834.3
14.81	742.77	757.04	767.91	786.94	834.5
14.82	742.92	757.2	768.08	787.12	834.71
14.83	743.07	757.36	768.25	787.3	834.91
14.84	743.23	757.52	768.42	787.47	835.11
14.85	743.38	757.68	768.59	787.65	835.31
14.86	743.53	757.84	768.75	787.83	835.52
14.87	743.68	758	768.92	788.01	835.72
14.88	743.84	758.16	769.09	788.19	835.92
14.89	743.99	758.32	769.26	788.36	836.12
14.9	744.14	758.48	769.43	788.54	836.33
14.91	744.29	758.64	769.59	788.72	836.53
14.92	744.45	758.8	769.76	788.9	836.73
14.93	744.6	758.96	769.93	789.07	836.93
14.94	744.75	759.12	770.1	789.25	837.14
14.95	744.9	759.27	770.26	789.43	837.34
14.96	745.05	759.43	770.43	789.61	837.54
14.97	745.21	759.59	770.6	789.78	837.74
14.98	745.36	759.75	770.77	789.96	837.94
14.99	745.51	759.91	770.93	790.14	838.14
15	745.66	760.07	771.1	790.31	838.35
15.01	745.81	760.23	771.27	790.49	838.55
15.02	745.97	760.39	771.44	790.67	838.75
15.03	746.12	760.55	771.6	790.85	838.95
15.04	746.27	760.71	771.77	791.02	839.15
15.05	746.42	760.87	771.94	791.2	839.35
15.06	746.57	761.03	772.1	791.38	839.55
15.07	746.72	761.18	772.27	791.55	839.76
15.08	746.87	761.34	772.44	791.73	839.96
15.09	747.03	761.5	772.6	791.91	840.16
15.1	747.18	761.66	772.77	792.08	840.36
15.11	747.33	761.82	772.94	792.26	840.56
15.12	747.48	761.98	773.1	792.43	840.76
15.13	747.63	762.13	773.27	792.61	840.96
15.14	747.78	762.29	773.44	792.79	841.16
15.15	747.93	762.45	773.6	792.96	841.36
15.16	748.08	762.61	773.77	793.14	841.56
15.17	748.23	762.77	773.94	793.31	841.76
15.18	748.38	762.93	774.1	793.49	841.96
15.19	748.53	763.08	774.27	793.67	842.16
15.2	748.69	763.24	774.43	793.84	842.36
15.21	748.84	763.4	774.6	794.02	842.56
15.22	748.99	763.56	774.76	794.19	842.76
15.23	749.14	763.72	774.93	794.37	842.96
15.24	749.29	763.87	775.1	794.54	843.16
15.25	749.44	764.03	775.26	794.72	843.36
15.26	749.59	764.19	775.43	794.89	843.56
15.27	749.74	764.35	775.59	795.07	843.76
15.28	749.89	764.5	775.76	795.24	843.96
15.29	750.04	764.66	775.92	795.42	844.16
15.3	750.19	764.82	776.09	795.59	844.36
15.31	750.34	764.97	776.25	795.77	844.56
15.32	750.49	765.13	776.42	795.94	844.76
15.33	750.64	765.29	776.58	796.12	844.96
15.34	750.79	765.45	776.75	796.29	845.16
15.35	750.94	765.6	776.91	796.47	845.35
15.36	751.09	765.76	777.08	796.64	845.55
15.37	751.24	765.92	777.24	796.82	845.75
15.38	751.39	766.07	777.41	796.99	845.95
15.39	751.54	766.23	777.57	797.17	846.15
15.4	751.69	766.39	777.74	797.34	846.35
15.41	751.83	766.54	777.9	797.52	846.55
15.42	751.98	766.7	778.07	797.69	846.74
15.43	752.13	766.86	778.23	797.86	846.94
15.44	752.28	767.01	778.4	798.04	847.14
15.45	752.43	767.17	778.56	798.21	847.34
15.46	752.58	767.33	778.73	798.39	847.54
15.47	752.73	767.48	778.89	798.56	847.74
15.48	752.88	767.64	779.05	798.73	847.93
15.49	753.03	767.79	779.22	798.91	848.13
15.5	753.18	767.95	779.38	799.08	848.33
15.51	753.33	768.11	779.55	799.25	848.53
15.52	753.47	768.26	779.71	799.43	848.72
15.53	753.62	768.42	779.87	799.6	848.92
15.54	753.77	768.57	780.04	799.78	849.12
15.55	753.92	768.73	780.2	799.95	849.32
15.56	754.07	768.89	780.37	800.12	849.51
15.57	754.22	769.04	780.53	800.3	849.71
15.58	754.37	769.2	780.69	800.47	849.91
15.59	754.51	769.35	780.86	800.64	850.11
15.6	754.66	769.51	781.02	800.81	850.3
15.61	754.81	769.66	781.18	800.99	850.5
15.62	754.96	769.82	781.35	801.16	850.7
15.63	755.11	769.97	781.51	801.33	850.89
15.64	755.25	770.13	781.67	801.51	851.09
15.65	755.4	770.28	781.84	801.68	851.29
15.66	755.55	770.44	782	801.85	851.48
15.67	755.7	770.6	782.16	802.02	851.68
15.68	755.85	770.75	782.32	802.2	851.88
15.69	755.99	770.9	782.49	802.37	852.07
15.7	756.14	771.06	782.65	802.54	852.27
15.71	756.29	771.21	782.81	802.71	852.47
15.72	756.44	771.37	782.98	802.89	852.66
15.73	756.58	771.52	783.14	803.06	852.86
15.74	756.73	771.68	783.3	803.23	853.05
15.75	756.88	771.83	783.46	803.4	853.25
15.76	757.03	771.99	783.63	803.57	853.45
15.77	757.17	772.14	783.79	803.75	853.64
15.78	757.32	772.3	783.95	803.92	853.84
15.79	757.47	772.45	784.11	804.09	854.03
15.8	757.62	772.61	784.27	804.26	854.23
15.81	757.76	772.76	784.44	804.43	854.42
15.82	757.91	772.91	784.6	804.6	854.62
15.83	758.06	773.07	784.76	804.78	854.81
15.84	758.2	773.22	784.92	804.95	855.01
15.85	758.35	773.38	785.08	805.12	855.2
15.86	758.5	773.53	785.25	805.29	855.4
15.87	758.64	773.68	785.41	805.46	855.59
15.88	758.79	773.84	785.57	805.63	855.79
15.89	758.94	773.99	785.73	805.8	855.98
15.9	759.08	774.14	785.89	805.97	856.18
15.91	759.23	774.3	786.05	806.15	856.37
15.92	759.38	774.45	786.22	806.32	856.57
15.93	759.52	774.6	786.38	806.49	856.76
15.94	759.67	774.76	786.54	806.66	856.96
15.95	759.81	774.91	786.7	806.83	857.15
15.96	759.96	775.07	786.86	807	857.35
15.97	760.11	775.22	787.02	807.17	857.54
15.98	760.25	775.37	787.18	807.34	857.73
15.99	760.4	775.52	787.34	807.51	857.93
16	760.55	775.68	787.5	807.68	858.12
16.01	760.69	775.83	787.67	807.85	858.32
16.02	760.84	775.98	787.83	808.02	858.51
16.03	760.98	776.14	787.99	808.19	858.7
16.04	761.13	776.29	788.15	808.36	858.9
16.05	761.27	776.44	788.31	808.53	859.09
16.06	761.42	776.59	788.47	808.7	859.29
16.07	761.57	776.75	788.63	808.87	859.48
16.08	761.71	776.9	788.79	809.04	859.67
16.09	761.86	777.05	788.95	809.21	859.87
16.1	762	777.2	789.11	809.38	860.06
16.11	762.15	777.36	789.27	809.55	860.25
16.12	762.29	777.51	789.43	809.72	860.45
16.13	762.44	777.66	789.59	809.89	860.64
16.14	762.58	777.81	789.75	810.06	860.83
16.15	762.73	777.97	789.91	810.23	861.02
16.16	762.87	778.12	790.07	810.4	861.22
16.17	763.02	778.27	790.23	810.57	861.41
16.18	763.16	778.42	790.39	810.74	861.6
16.19	763.31	778.57	790.55	810.91	861.8
16.2	763.45	778.73	790.71	811.08	861.99
16.21	763.6	778.88	790.87	811.24	862.18
16.22	763.74	779.03	791.03	811.41	862.37
16.23	763.89	779.18	791.19	811.58	862.57
16.24	764.03	779.33	791.35	811.75	862.76
16.25	764.18	779.48	791.51	811.92	862.95
16.26	764.32	779.64	791.67	812.09	863.14
16.27	764.46	779.79	791.83	812.26	863.33
16.28	764.61	779.94	791.99	812.43	863.53
16.29	764.75	780.09	792.15	812.59	863.72
16.3	764.9	780.24	792.3	812.76	863.91
16.31	765.04	780.39	792.46	812.93	864.1
16.32	765.19	780.54	792.62	813.1	864.29
16.33	765.33	780.7	792.78	813.27	864.49
16.34	765.47	780.85	792.94	813.44	864.68
16.35	765.62	781	793.1	813.6	864.87
16.36	765.76	781.15	793.26	813.77	865.06
16.37	765.91	781.3	793.42	813.94	865.25
16.38	766.05	781.45	793.57	814.11	865.44
16.39	766.19	781.6	793.73	814.28	865.63
16.4	766.34	781.75	793.89	814.44	865.82
16.41	766.48	781.9	794.05	814.61	866.02
16.42	766.62	782.05	794.21	814.78	866.21
16.43	766.77	782.2	794.37	814.95	866.4
16.44	766.91	782.35	794.53	815.11	866.59
16.45	767.06	782.5	794.68	815.28	866.78
16.46	767.2	782.65	794.84	815.45	866.97
16.47	767.34	782.81	795	815.62	867.16
16.48	767.49	782.96	795.16	815.78	867.35
16.49	767.63	783.11	795.32	815.95	867.54
16.5	767.77	783.26	795.47	816.12	867.73
16.51	767.91	783.41	795.63	816.29	867.92
16.52	768.06	783.56	795.79	816.45	868.11
16.53	768.2	783.71	795.95	816.62	868.3
16.54	768.34	783.86	796.1	816.79	868.49
16.55	768.49	784.01	796.26	816.95	868.68
16.56	768.63	784.16	796.42	817.12	868.87
16.57	768.77	784.3	796.58	817.29	869.06
16.58	768.92	784.45	796.73	817.45	869.25
16.59	769.06	784.6	796.89	817.62	869.44
16.6	769.2	784.75	797.05	817.79	869.63
16.61	769.34	784.9	797.21	817.95	869.82
16.62	769.49	785.05	797.36	818.12	870.01
16.63	769.63	785.2	797.52	818.29	870.2
16.64	769.77	785.35	797.68	818.45	870.39
16.65	769.91	785.5	797.84	818.62	870.58
16.66	770.05	785.65	797.99	818.79	870.77
16.67	770.2	785.8	798.15	818.95	870.96
16.68	770.34	785.95	798.31	819.12	871.15
16.69	770.48	786.1	798.46	819.28	871.34
16.7	770.62	786.25	798.62	819.45	871.52
16.71	770.77	786.39	798.78	819.62	871.71
16.72	770.91	786.54	798.93	819.78	871.9
16.73	771.05	786.69	799.09	819.95	872.09
16.74	771.19	786.84	799.25	820.11	872.28
16.75	771.33	786.99	799.4	820.28	872.47
16.76	771.47	787.14	799.56	820.44	872.66
16.77	771.62	787.29	799.71	820.61	872.84
16.78	771.76	787.44	799.87	820.77	873.03
16.79	771.9	787.58	800.03	820.94	873.22
16.8	772.04	787.73	800.18	821.1	873.41
16.81	772.18	787.88	800.34	821.27	873.6
16.82	772.32	788.03	800.5	821.44	873.79
16.83	772.47	788.18	800.65	821.6	873.97
16.84	772.61	788.33	800.81	821.77	874.16
16.85	772.75	788.47	800.96	821.93	874.35
16.86	772.89	788.62	801.12	822.1	874.54
16.87	773.03	788.77	801.27	822.26	874.72
16.88	773.17	788.92	801.43	822.42	874.91
16.89	773.31	789.07	801.59	822.59	875.1
16.9	773.45	789.21	801.74	822.75	875.29
16.91	773.59	789.36	801.9	822.92	875.48
16.92	773.74	789.51	802.05	823.08	875.66
16.93	773.88	789.66	802.21	823.25	875.85
16.94	774.02	789.8	802.36	823.41	876.04
16.95	774.16	789.95	802.52	823.58	876.22
16.96	774.3	790.1	802.67	823.74	876.41
16.97	774.44	790.25	802.83	823.91	876.6
16.98	774.58	790.39	802.98	824.07	876.78
16.99	774.72	790.54	803.14	824.23	876.97
17	774.86	790.69	803.29	824.4	877.16
17.01	775	790.84	803.45	824.56	877.35
17.02	775.14	790.98	803.6	824.73	877.53
17.03	775.28	791.13	803.76	824.89	877.72
17.04	775.42	791.28	803.91	825.05	877.9
17.05	775.56	791.42	804.07	825.22	878.09
17.06	775.7	791.57	804.22	825.38	878.28
17.07	775.84	791.72	804.38	825.54	878.46
17.08	775.98	791.87	804.53	825.71	878.65
17.09	776.12	792.01	804.68	825.87	878.84
17.1	776.26	792.16	804.84	826.03	879.02
17.11	776.4	792.31	804.99	826.2	879.21
17.12	776.54	792.45	805.15	826.36	879.39
17.13	776.68	792.6	805.3	826.52	879.58
17.14	776.82	792.74	805.46	826.69	879.77
17.15	776.96	792.89	805.61	826.85	879.95
17.16	777.1	793.04	805.76	827.01	880.14
17.17	777.24	793.18	805.92	827.18	880.32
17.18	777.38	793.33	806.07	827.34	880.51
17.19	777.52	793.48	806.23	827.5	880.69
17.2	777.66	793.62	806.38	827.67	880.88
17.21	777.8	793.77	806.53	827.83	881.06
17.22	777.94	793.91	806.69	827.99	881.25
17.23	778.08	794.06	806.84	828.15	881.43
17.24	778.22	794.21	806.99	828.32	881.62
17.25	778.35	794.35	807.15	828.48	881.8
17.26	778.49	794.5	807.3	828.64	881.99
17.27	778.63	794.64	807.45	828.8	882.17
17.28	778.77	794.79	807.61	828.97	882.36
17.29	778.91	794.94	807.76	829.13	882.54
17.3	779.05	795.08	807.91	829.29	882.73
17.31	779.19	795.23	808.07	829.45	882.91
17.32	779.33	795.37	808.22	829.61	883.1
17.33	779.47	795.52	808.37	829.78	883.28
17.34	779.6	795.66	808.53	829.94	883.47
17.35	779.74	795.81	808.68	830.1	883.65
17.36	779.88	795.95	808.83	830.26	883.83
17.37	780.02	796.1	808.99	830.42	884.02
17.38	780.16	796.24	809.14	830.58	884.2
17.39	780.3	796.39	809.29	830.75	884.39
17.4	780.44	796.53	809.44	830.91	884.57
17.41	780.57	796.68	809.6	831.07	884.75
17.42	780.71	796.82	809.75	831.23	884.94
17.43	780.85	796.97	809.9	831.39	885.12
17.44	780.99	797.11	810.05	831.55	885.31
17.45	781.13	797.26	810.21	831.71	885.49
17.46	781.26	797.4	810.36	831.88	885.67
17.47	781.4	797.55	810.51	832.04	885.86
17.48	781.54	797.69	810.66	832.2	886.04
17.49	781.68	797.84	810.81	832.36	886.22
17.5	781.82	797.98	810.97	832.52	886.41
17.51	781.95	798.13	811.12	832.68	886.59
17.52	782.09	798.27	811.27	832.84	886.77
17.53	782.23	798.41	811.42	833	886.95
17.54	782.37	798.56	811.57	833.16	887.14
17.55	782.5	798.7	811.73	833.32	887.32
17.56	782.64	798.85	811.88	833.48	887.5
17.57	782.78	798.99	812.03	833.65	887.69
17.58	782.92	799.14	812.18	833.81	887.87
17.59	783.05	799.28	812.33	833.97	888.05
17.6	783.19	799.42	812.48	834.13	888.23
17.61	783.33	799.57	812.64	834.29	888.42
17.62	783.47	799.71	812.79	834.45	888.6
17.63	783.6	799.86	812.94	834.61	888.78
17.64	783.74	800	813.09	834.77	888.96
17.65	783.88	800.14	813.24	834.93	889.14
17.66	784.01	800.29	813.39	835.09	889.33
17.67	784.15	800.43	813.54	835.25	889.51
17.68	784.29	800.57	813.69	835.41	889.69
17.69	784.42	800.72	813.84	835.57	889.87
17.7	784.56	800.86	814	835.73	890.05
17.71	784.7	801	814.15	835.89	890.24
17.72	784.84	801.15	814.3	836.05	890.42
17.73	784.97	801.29	814.45	836.21	890.6
17.74	785.11	801.43	814.6	836.36	890.78
17.75	785.24	801.58	814.75	836.52	890.96
17.76	785.38	801.72	814.9	836.68	891.14
17.77	785.52	801.86	815.05	836.84	891.32
17.78	785.65	802.01	815.2	837	891.51
17.79	785.79	802.15	815.35	837.16	891.69
17.8	785.93	802.29	815.5	837.32	891.87
17.81	786.06	802.43	815.65	837.48	892.05
17.82	786.2	802.58	815.8	837.64	892.23
17.83	786.34	802.72	815.95	837.8	892.41
17.84	786.47	802.86	816.1	837.96	892.59
17.85	786.61	803	816.25	838.12	892.77
17.86	786.74	803.15	816.4	838.27	892.95
17.87	786.88	803.29	816.55	838.43	893.13
17.88	787.02	803.43	816.7	838.59	893.31
17.89	787.15	803.57	816.85	838.75	893.49
17.9	787.29	803.72	817	838.91	893.68
17.91	787.42	803.86	817.15	839.07	893.86
17.92	787.56	804	817.3	839.23	894.04
17.93	787.69	804.14	817.45	839.38	894.22
17.94	787.83	804.29	817.6	839.54	894.4
17.95	787.97	804.43	817.75	839.7	894.58
17.96	788.1	804.57	817.9	839.86	894.76
17.97	788.24	804.71	818.05	840.02	894.94
17.98	788.37	804.85	818.2	840.17	895.12
17.99	788.51	805	818.35	840.33	895.3
18	788.64	805.14	818.5	840.49	895.47
18.01	788.78	805.28	818.65	840.65	895.65
18.02	788.91	805.42	818.8	840.81	895.83
18.03	789.05	805.56	818.94	840.96	896.01
18.04	789.18	805.7	819.09	841.12	896.19
18.05	789.32	805.85	819.24	841.28	896.37
18.06	789.45	805.99	819.39	841.44	896.55
18.07	789.59	806.13	819.54	841.59	896.73
18.08	789.72	806.27	819.69	841.75	896.91
18.09	789.86	806.41	819.84	841.91	897.09
18.1	789.99	806.55	819.99	842.07	897.27
18.11	790.13	806.69	820.14	842.22	897.45
18.12	790.26	806.83	820.28	842.38	897.63
18.13	790.4	806.98	820.43	842.54	897.8
18.14	790.53	807.12	820.58	842.7	897.98
18.15	790.67	807.26	820.73	842.85	898.16
18.16	790.8	807.4	820.88	843.01	898.34
18.17	790.93	807.54	821.03	843.17	898.52
18.18	791.07	807.68	821.17	843.32	898.7
18.19	791.2	807.82	821.32	843.48	898.88
18.2	791.34	807.96	821.47	843.64	899.05
18.21	791.47	808.1	821.62	843.79	899.23
18.22	791.61	808.24	821.77	843.95	899.41
18.23	791.74	808.38	821.91	844.11	899.59
18.24	791.87	808.52	822.06	844.26	899.77
18.25	792.01	808.66	822.21	844.42	899.94
18.26	792.14	808.81	822.36	844.58	900.12
18.27	792.28	808.95	822.51	844.73	900.3
18.28	792.41	809.09	822.65	844.89	900.48
18.29	792.54	809.23	822.8	845.05	900.65
18.3	792.68	809.37	822.95	845.2	900.83
18.31	792.81	809.51	823.1	845.36	901.01
18.32	792.94	809.65	823.24	845.51	901.19
18.33	793.08	809.79	823.39	845.67	901.36
18.34	793.21	809.93	823.54	845.83	901.54
18.35	793.35	810.07	823.69	845.98	901.72
18.36	793.48	810.21	823.83	846.14	901.9
18.37	793.61	810.35	823.98	846.29	902.07
18.38	793.75	810.49	824.13	846.45	902.25
18.39	793.88	810.63	824.27	846.6	902.43
18.4	794.01	810.77	824.42	846.76	902.6
18.41	794.15	810.91	824.57	846.92	902.78
18.42	794.28	811.04	824.72	847.07	902.96
18.43	794.41	811.18	824.86	847.23	903.13
18.44	794.54	811.32	825.01	847.38	903.31
18.45	794.68	811.46	825.16	847.54	903.49
18.46	794.81	811.6	825.3	847.69	903.66
18.47	794.94	811.74	825.45	847.85	903.84
18.48	795.08	811.88	825.6	848	904.02
18.49	795.21	812.02	825.74	848.16	904.19
18.5	795.34	812.16	825.89	848.31	904.37
18.51	795.48	812.3	826.04	848.47	904.55
18.52	795.61	812.44	826.18	848.62	904.72
18.53	795.74	812.58	826.33	848.78	904.9
18.54	795.87	812.72	826.47	848.93	905.07
18.55	796.01	812.85	826.62	849.09	905.25
18.56	796.14	812.99	826.77	849.24	905.43
18.57	796.27	813.13	826.91	849.4	905.6
18.58	796.4	813.27	827.06	849.55	905.78
18.59	796.54	813.41	827.2	849.7	905.95
18.6	796.67	813.55	827.35	849.86	906.13
18.61	796.8	813.69	827.5	850.01	906.3
18.62	796.93	813.83	827.64	850.17	906.48
18.63	797.06	813.96	827.79	850.32	906.65
18.64	797.2	814.1	827.93	850.48	906.83
18.65	797.33	814.24	828.08	850.63	907
18.66	797.46	814.38	828.23	850.78	907.18
18.67	797.59	814.52	828.37	850.94	907.35
18.68	797.72	814.66	828.52	851.09	907.53
18.69	797.86	814.79	828.66	851.25	907.7
18.7	797.99	814.93	828.81	851.4	907.88
18.71	798.12	815.07	828.95	851.55	908.05
18.72	798.25	815.21	829.1	851.71	908.23
18.73	798.38	815.35	829.24	851.86	908.4
18.74	798.52	815.48	829.39	852.01	908.58
18.75	798.65	815.62	829.53	852.17	908.75
18.76	798.78	815.76	829.68	852.32	908.93
18.77	798.91	815.9	829.82	852.47	909.1
18.78	799.04	816.04	829.97	852.63	909.27
18.79	799.17	816.17	830.11	852.78	909.45
18.8	799.3	816.31	830.26	852.93	909.62
18.81	799.44	816.45	830.4	853.09	909.8
18.82	799.57	816.59	830.55	853.24	909.97
18.83	799.7	816.72	830.69	853.39	910.15
18.84	799.83	816.86	830.84	853.55	910.32
18.85	799.96	817	830.98	853.7	910.49
18.86	800.09	817.14	831.13	853.85	910.67
18.87	800.22	817.27	831.27	854.01	910.84
18.88	800.35	817.41	831.42	854.16	911.01
18.89	800.48	817.55	831.56	854.31	911.19
18.9	800.61	817.68	831.7	854.46	911.36
18.91	800.75	817.82	831.85	854.62	911.53
18.92	800.88	817.96	831.99	854.77	911.71
18.93	801.01	818.1	832.14	854.92	911.88
18.94	801.14	818.23	832.28	855.07	912.05
18.95	801.27	818.37	832.43	855.23	912.23
18.96	801.4	818.51	832.57	855.38	912.4
18.97	801.53	818.64	832.71	855.53	912.57
18.98	801.66	818.78	832.86	855.68	912.75
18.99	801.79	818.92	833	855.83	912.92
19	801.92	819.05	833.14	855.99	913.09
19.01	802.05	819.19	833.29	856.14	913.26
19.02	802.18	819.33	833.43	856.29	913.44
19.03	802.31	819.46	833.58	856.44	913.61
19.04	802.44	819.6	833.72	856.59	913.78
19.05	802.57	819.73	833.86	856.75	913.95
19.06	802.7	819.87	834.01	856.9	914.13
19.07	802.83	820.01	834.15	857.05	914.3
19.08	802.96	820.14	834.29	857.2	914.47
19.09	803.09	820.28	834.44	857.35	914.64
19.1	803.22	820.42	834.58	857.5	914.82
19.11	803.35	820.55	834.72	857.66	914.99
19.12	803.48	820.69	834.87	857.81	915.16
19.13	803.61	820.82	835.01	857.96	915.33
19.14	803.74	820.96	835.15	858.11	915.5
19.15	803.87	821.1	835.3	858.26	915.67
19.16	804	821.23	835.44	858.41	915.85
19.17	804.13	821.37	835.58	858.56	916.02
19.18	804.26	821.5	835.72	858.71	916.19
19.19	804.39	821.64	835.87	858.87	916.36
19.2	804.52	821.77	836.01	859.02	916.53
19.21	804.65	821.91	836.15	859.17	916.7
19.22	804.78	822.05	836.3	859.32	916.88
19.23	804.91	822.18	836.44	859.47	917.05
19.24	805.04	822.32	836.58	859.62	917.22
19.25	805.17	822.45	836.72	859.77	917.39
19.26	805.29	822.59	836.87	859.92	917.56
19.27	805.42	822.72	837.01	860.07	917.73
19.28	805.55	822.86	837.15	860.22	917.9
19.29	805.68	822.99	837.29	860.37	918.07
19.3	805.81	823.13	837.43	860.52	918.24
19.31	805.94	823.26	837.58	860.67	918.41
19.32	806.07	823.4	837.72	860.82	918.58
19.33	806.2	823.53	837.86	860.97	918.75
19.34	806.33	823.67	838	861.12	918.92
19.35	806.46	823.8	838.15	861.27	919.1
19.36	806.58	823.94	838.29	861.42	919.27
19.37	806.71	824.07	838.43	861.57	919.44
19.38	806.84	824.21	838.57	861.72	919.61
19.39	806.97	824.34	838.71	861.87	919.78
19.4	807.1	824.48	838.85	862.02	919.95
19.41	807.23	824.61	839	862.17	920.12
19.42	807.36	824.74	839.14	862.32	920.29
19.43	807.48	824.88	839.28	862.47	920.46
19.44	807.61	825.01	839.42	862.62	920.63
19.45	807.74	825.15	839.56	862.77	920.8
19.46	807.87	825.28	839.7	862.92	920.96
19.47	808	825.42	839.84	863.07	921.13
19.48	808.13	825.55	839.99	863.22	921.3
19.49	808.25	825.68	840.13	863.37	921.47
19.5	808.38	825.82	840.27	863.52	921.64
19.51	808.51	825.95	840.41	863.67	921.81
19.52	808.64	826.09	840.55	863.82	921.98
19.53	808.77	826.22	840.69	863.97	922.15
19.54	808.89	826.35	840.83	864.11	922.32
19.55	809.02	826.49	840.97	864.26	922.49
19.56	809.15	826.62	841.11	864.41	922.66
19.57	809.28	826.76	841.26	864.56	922.83
19.58	809.4	826.89	841.4	864.71	923
19.59	809.53	827.02	841.54	864.86	923.16
19.6	809.66	827.16	841.68	865.01	923.33
19.61	809.79	827.29	841.82	865.16	923.5
19.62	809.91	827.42	841.96	865.3	923.67
19.63	810.04	827.56	842.1	865.45	923.84
19.64	810.17	827.69	842.24	865.6	924.01
19.65	810.3	827.82	842.38	865.75	924.18
19.66	810.42	827.96	842.52	865.9	924.34
19.67	810.55	828.09	842.66	866.05	924.51
19.68	810.68	828.22	842.8	866.19	924.68
19.69	810.81	828.36	842.94	866.34	924.85
19.7	810.93	828.49	843.08	866.49	925.02
19.71	811.06	828.62	843.22	866.64	925.18
19.72	811.19	828.76	843.36	866.79	925.35
19.73	811.31	828.89	843.5	866.94	925.52
19.74	811.44	829.02	843.64	867.08	925.69
19.75	811.57	829.16	843.78	867.23	925.86
19.76	811.7	829.29	843.92	867.38	926.02
19.77	811.82	829.42	844.06	867.53	926.19
19.78	811.95	829.55	844.2	867.67	926.36
19.79	812.08	829.69	844.34	867.82	926.53
19.8	812.2	829.82	844.48	867.97	926.69
19.81	812.33	829.95	844.62	868.12	926.86
19.82	812.46	830.08	844.76	868.26	927.03
19.83	812.58	830.22	844.9	868.41	927.19
19.84	812.71	830.35	845.04	868.56	927.36
19.85	812.83	830.48	845.18	868.71	927.53
19.86	812.96	830.61	845.32	868.85	927.7
19.87	813.09	830.75	845.46	869	927.86
19.88	813.21	830.88	845.6	869.15	928.03
19.89	813.34	831.01	845.73	869.29	928.2
19.9	813.47	831.14	845.87	869.44	928.36
19.91	813.59	831.27	846.01	869.59	928.53
19.92	813.72	831.41	846.15	869.74	928.7
19.93	813.85	831.54	846.29	869.88	928.86
19.94	813.97	831.67	846.43	870.03	929.03
19.95	814.1	831.8	846.57	870.18	929.19
19.96	814.22	831.93	846.71	870.32	929.36
19.97	814.35	832.07	846.85	870.47	929.53
[truncated: 1,303 more rows]

## Sheet: Supplementary Figure 5b
Time (ms)	Temperature (°C)
0.1	14.427
0.2	0.33846
0.3	22.9255
0.4	17.6082
0.5	3.64078
0.6	24.9997
0.7	16.6135
0.8	12.7308
0.9	17.7453
1	8.55002
1.1	8.20295
1.2	8.03868
1.3	28.7787
1.4	21.4321
1.5	11.0093
1.6	17.3262
1.7	12.0199
1.8	36.3257
1.9	3.9903
2	13.4392
2.1	16.8539
2.2	22.0854
2.3	27.1334
2.4	32.2646
2.5	5.87033
2.6	30.2667
2.7	17.3695
2.8	28.4813
2.9	8.23908
3	20.5806
3.1	35.7368
3.2	23.8181
3.3	12.8626
3.4	27.1056
3.5	27.0334
3.6	22.4604
3.7	24.0905
3.8	13.5997
3.9	15.3557
4	32.9183
4.1	19.2869
4.2	34.5168
4.3	44.3102
4.4	17.8398
4.5	34.7998
4.6	15.3232
4.7	19.4842
4.8	21.7483
4.9	13.3768
5	26.2325
5.1	20.9075
5.2	31.3945
5.3	22.8691
5.4	23.2597
5.5	34.6159
5.6	20.6136
5.7	28.9278
5.8	8.2179
5.9	10.5924
6	36.5374
6.1	9.34011
6.2	34.3577
6.3	45.9898
6.4	23.7592
6.5	26.7689
6.6	30.1479
6.7	27.8593
6.8	25.9081
6.9	28.2708
7	10.0617
7.1	25.5957
7.2	31.3934
7.3	22.9964
7.4	10.8577
7.5	18.3887
7.6	31.1465
7.7	23.9616
7.8	20.3803
7.9	28.9487
8	29.712
8.1	23.1434
8.2	19.3918
8.3	15.8807
8.4	37.3078
8.5	28.9644
8.6	24.6715
8.7	15.5705
8.8	22.317
8.9	-7.92123
9	14.2653
9.1	8.83847
9.2	13.6098
9.3	16.9476
9.4	13.156
9.5	22.3699
9.6	29.4947
9.7	19.1406
9.8	19.6197
9.9	18.3852
10	30.5371
10.1	25.6919
10.2	22.1926
10.3	35.7254
10.4	20.8873
10.5	15.5147
10.6	7.80723
10.7	24.8925
10.8	32.4924
10.9	14.131
11	20.5256
11.1	19.9865
11.2	15.2055
11.3	23.3297
11.4	20.5463
11.5	28.3452
11.6	18.0127
11.7	8.06482
11.8	14.5234
11.9	25.7271
12	24.7982
12.1	9.43901
12.2	20.1094
12.3	13.5297
12.4	37.79
12.5	19.9392
12.6	25.5049
12.7	20.6209
12.8	25.645
12.9	12.254
13	10.6555
13.1	38.2088
13.2	7.0471
13.3	25.0784
13.4	36.8324
13.5	36.1659
13.6	30.0271
13.7	9.53864
13.8	15.1542
13.9	34.6402
14	13.2414
14.1	8.53814
14.2	22.1151
14.3	26.875
14.4	30.4417
14.5	28.8281
14.6	16.8052
14.7	14.534
14.8	37.7524
14.9	22.8524
15	16.2483
15.1	0.67993
15.2	24.0779
15.3	21.8679
15.4	27.5666
15.5	44.557
15.6	14.8182
15.7	15.5702
15.8	8.46717
15.9	30.9821
16	23.1885
16.1	14.5823
16.2	18.708
16.3	13.7475
16.4	12.6408
16.5	19.6616
16.6	21.2329
16.7	7.40079
16.8	24.0738
16.9	15.507
17	18.4428
17.1	21.3553
17.2	-8.40891
17.3	11.917
17.4	2.46407
17.5	11.2375
17.6	8.43381
17.7	-1.76545
17.8	7.53949
17.9	-2.60508
18	17.7469
18.1	7.1668
18.2	24.0651
18.3	7.2579
18.4	9.71386
18.5	17.574
18.6	10.9335
18.7	9.40218
18.8	18.5973
18.9	16.8153
19	28.3509
19.1	21.2744
19.2	9.90504
19.3	28.4848
19.4	6.08011
19.5	1.0582
19.6	15.2001
19.7	23.2784
19.8	7.61127
19.9	9.81511
20	29.5922
20.1	13.5064
20.2	18.6352
20.3	-4.97077
20.4	3.61767
20.5	24.9002
20.6	23.8575
20.7	31.4454
20.8	5.83121
20.9	9.109
21	8.75178
21.1	6.21671
21.2	11.3101
21.3	18.2375
21.4	24.3367
21.5	7.61841
21.6	18.8911
21.7	19.779
21.8	11.4268
21.9	5.1609
22	35.872
22.1	27.999
22.2	11.9768
22.3	20.7871
22.4	16.6231
22.5	14.5247
22.6	13.7264
22.7	22.067
22.8	27.5242
22.9	20.188
23	27.8055
23.1	16.3758
23.2	24.6278
23.3	21.8462
23.4	27.6028
23.5	17.3121
23.6	19.9594
23.7	13.2812
23.8	19.5557
23.9	15.1194
24	16.6273
24.1	17.1331
24.2	24.7127
24.3	36.5189
24.4	12.1076
24.5	16.562
24.6	7.35566
24.7	24.0801
24.8	33.1306
24.9	15.0353
25	27.1186
25.1	26.0556
25.2	22.364
25.3	6.9318
25.4	11.139
25.5	16.8817
25.6	17.2301
25.7	25.7862
25.8	33.1971
25.9	34.5509
26	27.6753
26.1	20.7066
26.2	19.5602
26.3	23.1579
26.4	29.1045
26.5	23.5533
26.6	22.3723
26.7	13.1286
26.8	17.1024
26.9	5.498
27	25.203
27.1	23.8997
27.2	15.3397
27.3	14.6798
27.4	23.1327
27.5	22.9799
27.6	13.7617
27.7	15.4224
27.8	17.3501
27.9	-0.0261
28	13.8421
28.1	13.8538
28.2	8.33556
28.3	30.409
28.4	32.7379
28.5	13.907
28.6	12.7929
28.7	30.1973
28.8	31.7098
28.9	12.9236
29	26.604
29.1	23.0833
29.2	28.7178
29.3	26.9879
29.4	23.8939
29.5	17.9166
29.6	11.8844
29.7	34.9427
29.8	15.4415
29.9	41.6657
30	11.2973
30.1	38.4136
30.2	29.2257
30.3	14.8683
30.4	22.576
30.5	28.126
30.6	12.2749
30.7	19.7967
30.8	37.462
30.9	13.1999
31	37.048
31.1	24.4961
31.2	21.7683
31.3	21.7627
31.4	26.4753
31.5	21.6588
31.6	29.6745
31.7	44.9716
31.8	8.53852
31.9	23.4301
32	15.4967
32.1	38.12
32.2	36.3408
32.3	33.2784
32.4	33.2254
32.5	20.7115
32.6	32.8284
32.7	31.4957
32.8	26.575
32.9	30.9642
33	22.5349
33.1	12.5458
33.2	29.7261
33.3	22.3341
33.4	26.9076
33.5	18.1521
33.6	22.4639
33.7	35.8321
33.8	-0.58346
33.9	26.7363
34	15.8898
34.1	41.8434
34.2	18.2051
34.3	37.3715
34.4	17.0005
34.5	26.1388
34.6	18.1009
34.7	14.0006
34.8	31.4216
34.9	12.17
35	15.0504
35.1	4.96303
35.2	30.3983
35.3	20.8859
35.4	16.3597
35.5	30.1891
35.6	15.7212
35.7	21.8774
35.8	20.7516
35.9	23.5492
36	17.926
36.1	26.1529
36.2	8.31796
36.3	20.1347
36.4	3.19205
36.5	12.5608
36.6	11.0897
36.7	13.0837
36.8	29.3828
36.9	26.4016
37	7.52238
37.1	19.3705
37.2	22.8382
37.3	13.3619
37.4	11.4217
37.5	27.0889
37.6	16.4972
37.7	14.6886
37.8	24.1639
37.9	19.4421
38	23.5266
38.1	35.1872
38.2	29.8249
38.3	12.1062
38.4	16.0456
38.5	44.4079
38.6	25.3
38.7	14.3491
38.8	4.49495
38.9	21.5439
39	21.1114
39.1	29.4472
39.2	15.0713
39.3	38.0935
39.4	30.1486
39.5	20.9043
39.6	24.1364
39.7	13.0302
39.8	34.928
39.9	8.89476
40	8.33584
40.1	0.72789
40.2	10.3666
40.3	31.9161
40.4	25.8396
40.5	17.9884
40.6	25.6973
40.7	15.1064
40.8	25.8495
40.9	-4.00929
41	19.7789
41.1	23.8402
41.2	28.3001
41.3	18.205
41.4	24.5799
41.5	22.7498
41.6	24.9365
41.7	10.3325
41.8	20.3966
41.9	20.996
42	21.4939
42.1	25.2578
42.2	8.02027
42.3	17.7124
42.4	32.8622
42.5	15.7275
42.6	31.0623
42.7	35.54
42.8	9.42274
42.9	18.8362
43	14.4476
43.1	9.06295
43.2	19.5691
43.3	3.17611
43.4	10.8139
43.5	33.101
43.6	29.3616
43.7	-2.69952
43.8	14.9075
43.9	14.6105
44	-6.82438
44.1	26.4391
44.2	24.6815
44.3	37.9952
44.4	19.8908
44.5	10.679
44.6	6.54643
44.7	4.29089
44.8	8.54057
44.9	18.4581
45	13.1165
45.1	20.3117
45.2	22.571
45.3	3.85232
45.4	23.7226
45.5	5.06034
45.6	20.9402
45.7	23.2898
45.8	13.6926
45.9	23.9683
46	15.5959
46.1	23.6377
46.2	40.9346
46.3	18.5573
46.4	17.9503
46.5	12.2812
46.6	30.2108
46.7	9.20908
46.8	44.2426
46.9	13.4671
47	34.3137
47.1	12.8578
47.2	7.96446
47.3	5.70618
47.4	32.2242
47.5	14.7799
47.6	15.8539
47.7	25.5827
47.8	25.9285
47.9	33.8508
48	14.125
48.1	28.1044
48.2	27.4579
48.3	21.8406
48.4	37.0015
48.5	16.346
48.6	36.003
48.7	10.5987
48.8	30.6703
48.9	27.2741
49	27.1503
49.1	33.3226
49.2	17.922
49.3	9.10541
49.4	27.5523
49.5	35.0313
49.6	34.1611
49.7	24.1391
49.8	27.0516
49.9	37.6073
50	39.5736
50.1	11.3656
50.2	26.5176
50.3	10.9825
50.4	4.31474
50.5	21.8467
50.6	33.9116
50.7	28.7069
50.8	44.9526
50.9	7.07048
51	24.3119
51.1	43.3825
51.2	38.8591
51.3	25.2868
51.4	42.8262
51.5	20.2284
51.6	52.4211
51.7	36.241
51.8	40.7095
51.9	30.1677
52	30.3672
52.1	25.8765
52.2	19.7263
52.3	23.7397
52.4	5.4054
52.5	39.9875
52.6	19.4006
52.7	27.0432
52.8	33.4742
52.9	11.5525
53	10.9796
53.1	11.7099
53.2	41.5756
53.3	17.2157
53.4	29.081
53.5	36.3552
53.6	25.8679
53.7	24.6488
53.8	41.5851
53.9	29.9231
54	37.452
54.1	27.2258
54.2	10.2064
54.3	15.8554
54.4	34.4038
54.5	29.8954
54.6	28.9154
54.7	13.4449
54.8	38.119
54.9	25.8776
55	20.5337
55.1	32.6015
55.2	6.73996
55.3	14.3101
55.4	18.9019
55.5	27.2518
55.6	17.1655
55.7	19.5783
55.8	17.3321
55.9	23.3899
56	18.8244
56.1	5.69784
56.2	20.8821
56.3	12.1909
56.4	24.8136
56.5	32.2926
56.6	23.5817
56.7	30.0211
56.8	9.71636
56.9	7.35781
57	11.9713
57.1	5.33537
57.2	33.8367
57.3	31.6004
57.4	0.62445
57.5	9.91294
57.6	19.9064
57.7	12.9731
57.8	26.0728
57.9	20.3129
58	11.7474
58.1	22.5958
58.2	27.1565
58.3	30.1393
58.4	32.6624
58.5	23.4599
58.6	37.7661
58.7	11.0458
58.8	17.4568
58.9	10.0675
59	7.28103
59.1	21.0667
59.2	30.0197
59.3	8.47196
59.4	12.9323
59.5	26.1614
59.6	30.4856
59.7	35.5651
59.8	16.3923
59.9	18.7847
60	11.0141
60.1	27.9659
60.2	18.955
60.3	16.0521
60.4	28.6082
60.5	14.7592
60.6	22.3191
60.7	6.79254
60.8	40.0328
60.9	25.8726
61	25.7698
61.1	10.186
61.2	15.8618
61.3	32.8098
61.4	11.6286
61.5	0.12513
61.6	18.5998
61.7	9.97327
61.8	11.5912
61.9	13.2079
62	15.4214
62.1	17.0357
62.2	25.3741
62.3	14.3254
62.4	15.8675
62.5	21.5331
62.6	11.4759
62.7	29.6106
62.8	20.5587
62.9	24.9932
63	2.02978
63.1	18.7612
63.2	6.57067
63.3	27.7527
63.4	29.2239
63.5	9.41835
63.6	13.2241
63.7	13.078
63.8	11.9932
63.9	19.3494
64	19.7399
64.1	17.7396
64.2	27.2312
64.3	13.6896
64.4	27.2669
64.5	7.4096
64.6	21.0293
64.7	2.01384
64.8	14.4363
64.9	15.2117
65	18.1441
65.1	23.0729
65.2	8.36727
65.3	8.8282
65.4	19.8244
65.5	28.7766
65.6	18.3576
65.7	16.6553
65.8	5.67818
65.9	15.9331
66	14.2068
66.1	32.1617
66.2	6.05583
66.3	29.1735
66.4	35.4349
66.5	6.83939
66.6	21.9534
66.7	32.0334
66.8	-4.95426
66.9	19.5844
67	15.3997
67.1	19.7023
67.2	33.2513
67.3	28.51
67.4	22.9195
67.5	10.9257
67.6	8.89807
67.7	18.5659
67.8	6.02705
67.9	8.62426
68	15.4337
68.1	24.978
68.2	10.4705
68.3	26.572
68.4	34.9235
68.5	33.5437
68.6	19.6627
68.7	24.1088
68.8	15.3614
68.9	22.9591
69	13.3789
69.1	18.4729
69.2	26.7277
69.3	29.8389
69.4	17.0201
69.5	25.6883
69.6	24.8674
69.7	24.7856
69.8	32.7296
69.9	33.3385
70	20.4276
70.1	29.5427
70.2	28.1971
70.3	34.0573
70.4	42.8096
70.5	24.8556
70.6	17.4921
70.7	15.7697
70.8	31.6119
70.9	34.7337
71	21.3233
71.1	20.6412
71.2	41.092
71.3	35.7519
71.4	26.8045
71.5	30.5582
71.6	35.0736
71.7	28.1806
71.8	27.9585
71.9	20.3434
72	37.6147
72.1	32.8338
72.2	32.8736
72.3	19.426
72.4	32.8302
72.5	38.0207
72.6	19.9364
72.7	37.027
72.8	17.2429
72.9	18.5187
73	38.3615
73.1	9.63222
73.2	12.0303
73.3	23.0462
73.4	16.1514
73.5	21.6077
73.6	17.534
73.7	13.1593
73.8	12.3263
73.9	37.868
74	22.6431
74.1	20.6328
74.2	9.12135
74.3	20.5911
74.4	14.6733
74.5	17.7987
74.6	20.0277
74.7	12.7042
74.8	15.7173
74.9	7.23118
75	24.7909
75.1	22.6368
75.2	33.6186
75.3	18.7604
75.4	33.2474
75.5	27.6637
75.6	13.8922
75.7	26.0973
75.8	13.4349
75.9	14.2657
76	32.5635
76.1	34.6116
76.2	23.2828
76.3	20.7712
76.4	16.6032
76.5	27.0113
76.6	38.5079
76.7	22.7236
76.8	15.314
76.9	13.524
77	30.8331
77.1	42.3845
77.2	33.3922
77.3	26.2026
77.4	21.1173
77.5	24.1828
77.6	9.523
77.7	22.701
77.8	25.6907
77.9	38.3219
78	23.8818
78.1	28.0029
78.2	41.4308
78.3	25.0821
78.4	29.1784
78.5	11.1945
78.6	18.7059
78.7	11.3932
78.8	20.2581
78.9	17.8453
79	12.1544
79.1	36.3626
79.2	22.9884
79.3	23.3002
79.4	16.7899
79.5	23.1162
79.6	32.9073
79.7	31.8677
79.8	22.5416
79.9	19.5051
80	30.494
80.1	16.1988
80.2	25.1709
80.3	14.6779
80.4	23.7431
80.5	14.2455
80.6	19.4624
80.7	28.7093
80.8	10.7788
80.9	28.4235
81	5.60853
81.1	26.2992
81.2	26.8633
81.3	4.07549
81.4	2.52153
81.5	12.5669
81.6	28.6632
81.7	24.1002
81.8	29.3268
81.9	25.3353
82	20.2657
82.1	20.5468
82.2	3.95443
82.3	12.5033
82.4	17.6727
82.5	17.04
82.6	15.9027
82.7	20.9051
82.8	14.218
82.9	17.7236
83	2.67553
83.1	27.8304
83.2	23.6991
83.3	11.4719
83.4	9.48266
83.5	20.8763
83.6	7.31437
83.7	32.8709
83.8	24.2329
83.9	14.3095
84	13.9564
84.1	27.7871
84.2	15.4772
84.3	19.9992
84.4	26.6878
84.5	12.9498
84.6	9.26155
84.7	28.8091
84.8	28.5293
84.9	29.167
85	29.9707
85.1	8.75528
85.2	19.7115
85.3	20.3922
85.4	23.3342
85.5	18.7807
85.6	6.14034
85.7	10.521
85.8	21.1294
85.9	19.6046
86	26.4696
86.1	18.9542
86.2	12.436
86.3	27.3802
86.4	34.7671
86.5	18.3882
86.6	33.2485
86.7	32.3401
86.8	27.6571
86.9	22.2819
87	18.9164
87.1	19.5964
87.2	38.0484
87.3	34.522
87.4	25.9062
87.5	16.5637
87.6	29.2002
87.7	17.9583
87.8	14.7265
87.9	22.229
88	34.4248
88.1	30.2028
88.2	17.1445
88.3	12.4072
88.4	27.3436
88.5	28.8508
88.6	42.7038
88.7	13.8532
88.8	15.3331
88.9	27.0591
89	28.9339
89.1	37.9985
89.2	13.9679
89.3	29.678
89.4	46.4444
89.5	31.5313
89.6	37.8852
89.7	5.97109
89.8	33.1095
89.9	13.0696
90	15.8552
90.1	21.9158
90.2	7.14052
90.3	16.086
90.4	29.2392
90.5	28.4224
90.6	27.6203
90.7	22.6891
90.8	5.85929
90.9	21.1528
91	5.64184
91.1	21.0648
91.2	25.7719
91.3	25.4478
91.4	13.4849
91.5	27.9833
91.6	12.6091
91.7	16.9199
91.8	22.0999
91.9	19.6652
92	7.64858
92.1	19.7367
92.2	25.2769
92.3	11.9996
92.4	12.5964
92.5	7.19936
92.6	-1.44647
92.7	12.4297
92.8	10.6392
92.9	7.61262
93	17.4063
93.1	27.9079
93.2	18.3461
93.3	8.28206
93.4	18.0632
93.5	28.6216
93.6	11.234
93.7	11.8126
93.8	25.5473
93.9	22.756
94	29.0653
94.1	10.3142
94.2	22.1785
94.3	13.4433
94.4	25.0228
94.5	25.9705
94.6	8.74626
94.7	15.9336
94.8	22.6063
94.9	29.0338
95	29.5115
95.1	25.6467
95.2	23.7419
95.3	26.7706
95.4	19.4871
95.5	30.0735
95.6	17.9601
95.7	27.6941
95.8	28.2089
95.9	23.6205
96	45.4011
96.1	28.2799
96.2	26.997
96.3	18.7942
96.4	21.8373
96.5	15.6336
96.6	31.4752
96.7	7.61013
96.8	9.06385
96.9	17.8046
97	12.4169
97.1	15.4135
97.2	9.41823
97.3	17.523
97.4	22.3529
97.5	11.2594
97.6	30.4944
97.7	24.3901
97.8	28.1344
97.9	13.3475
98	23.9525
98.1	34.7814
98.2	17.2706
98.3	30.3786
98.4	30.1528
98.5	18.7266
98.6	18.5071
98.7	35.3467
98.8	5.23573
98.9	21.4079
99	15.824
99.1	24.4927
99.2	19.0382
99.3	25.0617
99.4	41.9723
99.5	17.2579
99.6	19.2959
99.7	12.5034
99.8	14.3071
99.9	13.131
100	14.2586
100.1	32.2121
100.2	15.3369
100.3	30.0029
100.4	28.1259
100.5	12.1583
100.6	16.63
100.7	4.91194
100.8	-2.67939
100.9	11.2618
101	10.1288
101.1	17.5033
101.2	12.0379
101.3	-3.65844
101.4	16.7418
101.5	8.93943
101.6	11.8389
101.7	9.6766
101.8	10.7198
101.9	19.0857
102	20.524
102.1	19.8379
102.2	31.7135
102.3	32.8302
102.4	10.4962
102.5	11.2075
102.6	8.9145
102.7	4.15341
102.8	13.4995
102.9	17.9816
103	13.4483
103.1	27.5476
103.2	26.7839
103.3	10.4054
103.4	21.4559
103.5	11.3634
103.6	7.64245
103.7	34.2853
103.8	29.4606
103.9	17.4131
104	35.7052
104.1	20.2781
104.2	25.6785
104.3	5.49087
104.4	11.4002
104.5	31.9653
104.6	22.7333
104.7	18.2738
104.8	9.4729
104.9	12.399
105	31.6606
105.1	18.9373
105.2	14.497
105.3	16.1084
105.4	16.9909
105.5	15.6778
105.6	13.691
105.7	31.2921
105.8	13.0246
105.9	27.1093
106	13.9742
106.1	29.0223
106.2	10.4324
106.3	28.6772
106.4	26.7978
106.5	12.3114
106.6	24.4132
106.7	35.3721
106.8	26.9489
106.9	17.2688
107	18.199
107.1	13.4442
107.2	12.3299
107.3	20.7213
107.4	30.0436
107.5	14.4638
107.6	14.3979
107.7	19.5629
107.8	10.4226
107.9	15.0211
108	26.1821
108.1	10.774
108.2	27.4673
108.3	19.8342
108.4	22.9477
108.5	10.2903
108.6	18.8171
108.7	23.2155
108.8	12.6356
108.9	26.5942
109	9.05407
109.1	14.276
109.2	16.8894
109.3	26.4542
109.4	5.28543
109.5	5.36944
109.6	16.7225
109.7	34.1279
109.8	17.2151
109.9	22.0171
110	21.291
110.1	21.8812
110.2	15.462
110.3	8.98815
110.4	21.6612
110.5	0.39161
110.6	15.364
110.7	18.2203
110.8	13.043
110.9	12.8804
111	16.8727
111.1	17.1701
111.2	28.4959
111.3	11.6595
111.4	23.2615
111.5	28.1079
111.6	30.8199
111.7	19.0418
111.8	7.68672
111.9	26.7159
112	24.3851
112.1	48.7822
112.2	-0.4901
112.3	16.1664
112.4	18.5645
112.5	35.4237
112.6	28.7915
112.7	16.2531
112.8	18.8934
112.9	11.6495
113	22.3883
113.1	20.7222
113.2	21.0714
113.3	32.0443
113.4	13.2698
113.5	20.0832
113.6	10.4455
113.7	27.7554
113.8	28.7218
113.9	48.7469
114	5.53604
114.1	20.7726
114.2	25.7701
114.3	23.6524
114.4	14.8194
114.5	23.8624
114.6	25.2063
114.7	38.181
114.8	37.9742
114.9	29.7449
115	7.01175
115.1	12.2356
115.2	24.5011
115.3	15.0136
115.4	42.1146
115.5	8.18618
115.6	28.4567
115.7	3.9701
115.8	16.5477
115.9	7.82297
116	26.0983
116.1	10.8743
116.2	20.9519
116.3	16.7463
116.4	29.3939
116.5	13.0239
116.6	10.8387
116.7	17.6697
116.8	20.6396
116.9	7.60342
117	10.743
117.1	43.6168
117.2	11.2953
117.3	26.434
117.4	18.0481
117.5	9.32835
117.6	19.747
117.7	23.8797
117.8	20.3006
117.9	10.9426
118	20.8763
118.1	25.4284
118.2	19.0398
118.3	5.45347
118.4	21.0025
118.5	15.4199
118.6	14.6867
118.7	21.9366
118.8	18.5656
118.9	19.9421
119	24.6875
119.1	21.8937
119.2	22.1512
119.3	19.5286
119.4	23.7318
119.5	15.6574
119.6	9.07918
119.7	24.1729
119.8	32.4936
119.9	5.46631
120	14.5369
120.1	25.4851
120.2	24.0058
120.3	17.514
120.4	23.4141
120.5	8.26114
120.6	15.5127
120.7	2.17304
120.8	7.62741
120.9	32.101
121	15.3074
121.1	17.3642
121.2	14.4692
121.3	30.2241
121.4	24.6406
121.5	17.9782
121.6	38.5901
121.7	33.9726
121.8	20.6653
121.9	12.0227
122	34.6603
122.1	32.8682
122.2	25.4619
122.3	27.7906
122.4	22.615
122.5	14.2394
122.6	21.5864
122.7	26.8142
122.8	15.184
122.9	24.0679
123	18.6104
123.1	11.8063
123.2	31.1132
123.3	37.88
123.4	16.6909
123.5	27.1567
123.6	22.0444
123.7	20.1029
123.8	16.0117
123.9	28.0913
124	35.4857
124.1	33.2746
124.2	17.6296
124.3	6.04238
124.4	27.5284
124.5	35.4582
124.6	28.3507
124.7	32.2006
124.8	16.3169
124.9	16.9902
125	22.5102
125.1	14.9039
125.2	25.6706
125.3	26.4378
125.4	14.5828
125.5	31.3967
125.6	20.1889
125.7	10.5855
125.8	30.6607
125.9	27.2044
126	8.26649
126.1	8.95731
126.2	27.4708
126.3	34.2032
126.4	23.509
126.5	31.1816
126.6	18.0839
126.7	34.7577
126.8	27.0333
126.9	20.9061
127	23.562
127.1	19.9103
127.2	24.4308
127.3	30.3937
127.4	22.6248
127.5	6.43552
127.6	16.5302
127.7	15.9329
127.8	26.0046
127.9	12.8939
128	21.4083
128.1	7.71438
128.2	0.11835
128.3	8.3361
128.4	28.697
128.5	21.6348
128.6	23.727
128.7	12.9981
128.8	24.3015
128.9	26.1733
129	16.3033
129.1	18.2042
129.2	27.0956
129.3	43.8389
129.4	16.992
129.5	18.5321
129.6	29.2049
129.7	22.7798
129.8	22.2769
129.9	16.3846
130	17.508
130.1	27.5891
130.2	18.3119
130.3	28.9928
130.4	33.8792
130.5	26.0417
130.6	33.5846
130.7	17.7346
130.8	25.4084
130.9	9.04751
131	21.5436
131.1	25.5121
131.2	13.6446
131.3	34.3293
131.4	29.7459
131.5	14.7253
131.6	29.9335
131.7	18.6978
131.8	31.8214
131.9	5.74567
132	24.9072
132.1	36.4482
132.2	22.8924
132.3	17.5012
132.4	22.6713
132.5	26.3516
132.6	2.5667
132.7	41.5909
132.8	25.1775
132.9	20.3019
133	26.317
133.1	27.8517
133.2	35.6422
133.3	23.2906
133.4	25.5996
133.5	45.103
133.6	23.713
133.7	39.0209
133.8	30.2997
133.9	14.615
134	19.4489
134.1	19.7434
134.2	28.5157
134.3	21.1878
134.4	22.2275
134.5	20.5043
134.6	35.4698
134.7	22.4082
134.8	23.7799
134.9	20.6673
135	34.3801
135.1	26.2263
135.2	27.3203
135.3	36.0127
135.4	19.1053
135.5	13.4492
135.6	17.743
135.7	29.8708
135.8	17.7299
135.9	31.2595
136	15.4355
136.1	27.2143
136.2	27.4326
136.3	28.7789
136.4	27.3817
136.5	26.3826
136.6	29.3962
136.7	14.0853
136.8	33.1839
136.9	12.1006
137	3.98028
137.1	27.5803
137.2	7.05648
137.3	18.2269
137.4	32.9573
137.5	21.0585
137.6	7.80415
137.7	12.2686
137.8	28.2207
137.9	10.2144
138	-0.46855
138.1	10.176
138.2	21.2845
138.3	24.6824
138.4	23.9037
138.5	14.5758
138.6	30.3659
138.7	20.53
138.8	8.31532
138.9	14.3002
139	7.38771
139.1	19.2213
139.2	29.3846
139.3	12.1357
139.4	9.98833
139.5	22.0287
139.6	6.40554
139.7	22.0546
139.8	11.4613
139.9	11.3657
140	27.9881
140.1	-1.21894
140.2	7.97096
140.3	29.1787
140.4	15.6985
140.5	18.9388
140.6	14.4049
140.7	16.3878
140.8	22.246
140.9	12.9346
141	21.5372
141.1	26.5311
141.2	25.4168
141.3	4.83076
141.4	23.8047
141.5	29.0237
141.6	12.2742
141.7	23.1874
141.8	24.1276
141.9	27.9838
142	17.1598
142.1	13.8989
142.2	13.2672
142.3	23.9265
142.4	22.5175
142.5	15.9851
142.6	35.7193
142.7	23.5695
142.8	7.5577
142.9	10.3822
143	21.1599
143.1	17.2625
143.2	28.588
143.3	17.7164
143.4	13.5352
143.5	30.3645
143.6	14.9245
143.7	28.6413
143.8	31.2607
143.9	12.4266
144	23.201
144.1	19.2693
144.2	29.1699
144.3	19.6417
144.4	29.2406
144.5	28.5633
144.6	27.2173
144.7	18.5931
144.8	11.2532
144.9	23.7511
145	7.60743
145.1	31.1757
145.2	15.6712
145.3	37.185
145.4	15.9858
145.5	15.0099
145.6	35.3553
145.7	33.738
145.8	20.411
145.9	32.278
146	32.7794
146.1	12.0886
146.2	18.9635
146.3	25.0019
146.4	18.3055
146.5	26.6685
146.6	32.6246
146.7	23.5208
146.8	18.2799
146.9	13.344
147	13.7599
147.1	8.15861
147.2	24.089
147.3	22.2795
147.4	19.3769
147.5	30.6176
147.6	12.5646
147.7	22.0754
147.8	19.7702
147.9	16.7101
148	16.3346
148.1	23.6669
148.2	39.4049
148.3	13.705
148.4	8.00893
148.5	31.2182
148.6	16.1409
148.7	12.6992
148.8	-13.0913
148.9	27.1342
149	27.0766
149.1	13.6649
149.2	19.8115
149.3	27.0454
149.4	20.1158
149.5	17.9001
149.6	35.6876
149.7	28.4184
149.8	10.3598
149.9	22.1906
150	12.2941
150.1	23.0226
150.2	17.992
150.3	21.8729
150.4	25.5777
150.5	29.6638
150.6	40.6054
150.7	9.28796
150.8	23.8393
150.9	34.4283
151	7.78757
151.1	9.62309
151.2	16.0085
151.3	30.7615
151.4	15.0688
151.5	15.2024
151.6	14.7075
151.7	49.1997
151.8	18.3793
151.9	13.5148
152	9.42742
152.1	15.1059
152.2	-3.10932
152.3	36.17
152.4	27.3503
152.5	21.5527
152.6	28.2537
152.7	20.024
152.8	14.9418
152.9	19.5654
153	26.9759
153.1	23.4539
153.2	34.2923
153.3	27.0675
153.4	15.8172
153.5	20.6842
153.6	12.1467
153.7	24.7316
153.8	24.2866
153.9	17.9003
154	15.3796
154.1	23.5622
154.2	27.0664
154.3	11.5257
154.4	16.4345
154.5	9.46962
154.6	12.489
154.7	8.35405
154.8	17.2284
154.9	44.1021
155	15.1723
155.1	26.6143
155.2	27.0344
155.3	17.6977
155.4	29.0476
155.5	9.06857
155.6	0.84797
155.7	33.0605
155.8	29.5552
155.9	21.4723
156	6.60822
156.1	15.5936
156.2	4.73413
156.3	15.351
156.4	28.5747
156.5	28.2723
156.6	11.9811
156.7	37.2639
156.8	25.8032
156.9	30.9399
157	22.0002
157.1	21.8634
157.2	12.836
157.3	18.1897
157.4	3.8345
157.5	13.6212
157.6	22.5574
157.7	25.7534
157.8	16.0811
157.9	8.00002
158	25.2732
158.1	19.8064
158.2	2.0965
158.3	7.52858
158.4	16.4208
158.5	40.1485
158.6	16.0357
158.7	22.0149
158.8	22.8524
158.9	13.8847
159	17.8785
159.1	28.2642
159.2	15.3416
159.3	7.56768
159.4	21.0339
159.5	41.5566
159.6	18.9614
159.7	21.7652
159.8	8.37397
159.9	20.2839
160	16.4468
160.1	0.13067
160.2	15.5529
160.3	19.3012
160.4	13.2951
160.5	20.2306
160.6	29.6753
160.7	15.739
160.8	20.4938
160.9	29.4148
161	19.0031
161.1	13.5347
161.2	23.1708
161.3	24.0918
161.4	18.0213
161.5	14.0561
161.6	27.5748
161.7	36.8569
161.8	17.6177
161.9	25.8804
162	16.055
162.1	30.5858
162.2	34.9164
162.3	34.3653
162.4	13.6632
162.5	20.8079
162.6	23.1545
162.7	5.56618
162.8	38.9673
162.9	18.4416
163	18.6766
163.1	16.8738
163.2	21.1206
163.3	30.8183
163.4	19.5657
163.5	16.9254
163.6	16.2914
163.7	27.7715
163.8	23.7358
163.9	27.8002
164	21.0999
164.1	12.2624
164.2	38.646
164.3	28.7719
164.4	29.6223
164.5	14.0202
164.6	42.2541
164.7	23.8359
164.8	30.6872
164.9	19.7105
165	22.9142
165.1	17.7706
165.2	7.81309
165.3	14.0937
165.4	26.0485
165.5	41.8046
165.6	29.4967
165.7	8.81845
165.8	23.9082
165.9	29.245
166	19.9749
166.1	34.7813
166.2	18.1266
166.3	12.2357
166.4	12.0244
166.5	6.6476
166.6	15.6594
166.7	25.9015
166.8	16.4002
166.9	2.13114
167	12.2125
167.1	18.9938
167.2	16.9054
167.3	35.3681
167.4	16.7466
167.5	15.5674
167.6	13.9663
167.7	10.3351
167.8	16.8983
167.9	4.55253
168	32.8389
168.1	30.455
168.2	14.3137
168.3	14.8915
168.4	13.2493
168.5	10.4089
168.6	18.6818
168.7	27.2011
168.8	7.28425
168.9	39.364
169	18.367
169.1	21.2888
169.2	7.74879
169.3	22.6288
169.4	2.33339
169.5	12.0445
169.6	13.4563
169.7	19.6495
169.8	27.5152
169.9	15.2961
170	34.4593
170.1	30.5411
170.2	30.9924
170.3	21.9414
170.4	24.9081
170.5	25.4111
170.6	21.6558
170.7	26.7705
170.8	10.995
170.9	23.5208
171	9.32415
171.1	22.1306
171.2	32.1323
171.3	23.6798
171.4	7.47758
171.5	30.2332
171.6	11.4808
171.7	24.595
171.8	33.2121
171.9	26.7792
172	35.6837
172.1	24.5587
172.2	24.7769
172.3	28.1301
172.4	9.45739
172.5	12.8446
172.6	35.5578
172.7	30.1727
172.8	24.4963
172.9	19.1331
173	31.0447
173.1	14.8612
173.2	23.0398
173.3	19.8094
173.4	19.5607
173.5	13.4347
173.6	18.1095
173.7	9.54629
173.8	-8.02774
173.9	21.6594
174	20.8668
174.1	25.0905
174.2	25.9302
174.3	7.36104
174.4	19.9168
174.5	9.00954
174.6	17.0596
174.7	5.59658
174.8	21.0627
174.9	9.66557
175	11.2804
175.1	28.0436
175.2	-5.31832
175.3	16.1444
175.4	16.7258
175.5	25.1721
175.6	30.4685
175.7	4.80751
175.8	18.7213
175.9	9.3873
176	19.3859
176.1	4.29783
176.2	-3.29363
176.3	20.6409
176.4	21.5101
176.5	9.13388
176.6	41.5038
176.7	16.4094
176.8	5.78078
176.9	29.8887
177	29.0706
177.1	15.7261
177.2	17.9236
177.3	27.2802
177.4	15.1601
177.5	21.9042
177.6	19.9303
177.7	11.7143
177.8	35.8141
177.9	6.86895
178	15.2426
178.1	7.56754
178.2	21.2767
178.3	25.5999
178.4	39.7499
178.5	31.0551
178.6	32.6576
178.7	24.9803
178.8	12.5256
178.9	14.9482
179	13.0025
179.1	9.19883
179.2	33.6795
179.3	24.9209
179.4	28.9785
179.5	2.39487
179.6	20.2646
179.7	3.14055
179.8	35.2505
179.9	10.1239
180	22.56
180.1	16.4718
180.2	13.0346
180.3	11.1456
180.4	15.7636
180.5	13.9338
180.6	29.4148
180.7	22.6083
180.8	33.2712
180.9	32.6052
181	3.55544
181.1	18.9965
181.2	11.8504
181.3	27.9294
181.4	30.9319
181.5	33.1854
181.6	17.0357
181.7	14.7838
181.8	43.8021
181.9	43.7463
182	36.8493
182.1	9.32764
182.2	23.1909
182.3	16.5821
182.4	39.8111
182.5	22.1778
182.6	6.85367
182.7	17.2338
182.8	24.1975
182.9	24.1981
183	29.7109
183.1	16.5747
183.2	31.1402
183.3	33.5952
183.4	4.75985
183.5	4.41395
183.6	5.83832
183.7	18.4158
183.8	26.8743
183.9	25.2382
184	10.265
184.1	32.3725
184.2	15.1009
184.3	21.4686
184.4	25.1349
184.5	15.8919
184.6	18.3563
184.7	6.12681
184.8	14.3481
184.9	2.98596
185	18.2641
185.1	11.3215
185.2	22.3072
185.3	-6.9064
185.4	33.9037
185.5	22.2323
185.6	22.2196
185.7	17.9086
185.8	12.3849
185.9	19.377
186	18.5922
186.1	31.5711
186.2	1.95883
186.3	13.0623
186.4	26.23
186.5	14.2351
186.6	28.1826
186.7	33.3921
186.8	26.0048
186.9	10.2062
187	31.5221
187.1	9.77407
187.2	15.9402
187.3	19.4525
187.4	11.9435
187.5	20.7702
187.6	29.6676
187.7	-1.0728
187.8	14.0058
187.9	22.4402
188	28.4785
188.1	39.1436
188.2	22.8251
188.3	20.6412
188.4	26.3186
188.5	33.2916
188.6	23.8132
188.7	15.5115
188.8	20.0575
188.9	21.3312
189	26.8702
189.1	31.6449
189.2	21.8475
189.3	20.5863
189.4	24.2131
189.5	23.2128
189.6	7.03807
189.7	33.5852
189.8	34.164
189.9	28.1094
190	29.2213
190.1	24.9442
190.2	8.23773
190.3	29.5194
190.4	24.3334
190.5	28.3148
190.6	33.5794
190.7	21.2323
190.8	19.5887
190.9	38.3943
191	27.857
191.1	29.8327
191.2	31.5518
191.3	5.75127
191.4	13.7806
191.5	11.4084
191.6	26.0823
191.7	20.1396
191.8	9.02896
191.9	17.0466
192	11.2816
192.1	21.8634
192.2	23.6842
192.3	14.382
192.4	22.0498
192.5	34.8245
192.6	17.827
192.7	18.5124
192.8	16.7117
192.9	18.7113
193	29.318
193.1	31.7179
193.2	28.1315
193.3	28.9109
193.4	16.4218
193.5	41.142
193.6	20.4516
193.7	18.3014
193.8	10.7125
193.9	22.985
194	22.097
194.1	7.36916
194.2	19.1131
194.3	34.5975
194.4	13.3492
194.5	18.3788
194.6	13.4883
194.7	24.2455
194.8	10.9427
194.9	12.1878
195	8.81074
195.1	21.7529
195.2	12.3925
195.3	9.36242
195.4	12.2814
195.5	19.3489
195.6	33.5012
195.7	-8.40474
195.8	35.6703
195.9	-6.17168
196	-0.94733
196.1	17.7123
196.2	11.7507
196.3	1.65203
196.4	4.48282
196.5	4.01522
196.6	17.3618
196.7	22.2299
196.8	26.3509
196.9	5.52986
197	14.5398
197.1	11.7689
197.2	29.1041
197.3	8.58432
197.4	14.5566
197.5	23.029
197.6	28.5342
197.7	5.68638
197.8	33.9037
197.9	27.7453
198	17.5326
198.1	10.3439
198.2	18.4503
198.3	20.8845
198.4	23.7823
198.5	21.9499
198.6	15.8144
198.7	18.187
198.8	28.6163
198.9	16.8819
199	9.24075
199.1	-4.10355
199.2	19.7909
199.3	7.65934
199.4	15.1204
199.5	28.1557
199.6	29.5064
199.7	14.9924
199.8	34.2213
199.9	13.4557
[truncated: 8,001 more rows]

## Sheet: Supplementary Figure 7c
	No remelting	With Remelting
Size range (nm)	Number fraction (%)
10~20	1.92308	3.44828
20~30	27.8846	13.7931
30~40	47.1154	37.069
40~50	14.4231	35.3448
50~60	8.65385	9.48276
60~70	0	0.86207

## Sheet: Supplementary Figure 8
Fine architecture		Coarse architecture		Non-recrystallized
Strain (%)	Stress (MPa)	Strain (%)	Stress (Mpa)	Strain (%)	Stress (MPa)
0.008	0.12675	0.0008	0.15418	0.009	0.2398
0.00729	0.12675	0.000824116	0.15418	0.0096	0.2398
0.00729	0.12675	0.00136	0.16119	0.00967	0.22856
0.0077	0.12675	0.000751768	0.16119	0.00945	0.22856
0.00721	0.12675	-0.000478136	0.16119	0.01047	0.22856
0.00721	0.12675	-0.000839873	0.16119	0.01144	0.22856
0.00631	0.12675	-0.000261094	0.16119	0.01116	0.22856
0.00644	0.12675	0.000759807	0.16119	0.01041	0.22856
0.0071	2.1995	0.000759807	0.16119	0.01058	0.2398
0.00719	2.77734	0.00168	0.16119	0.01224	2.40929
0.00765	3.08676	0.00218	0.16119	0.01387	2.9526
0.00871	3.78762	0.00222	0.16119	0.01345	3.60831
0.00945	4.04858	0.00212	0.16119	0.01345	4.02048
0.00973	4.53694	0.00215	0.1717	0.01332	4.27527
0.00921	5.02157	0.00209	0.16119	0.01332	4.605
0.00859	5.36828	0.00197	0.1682	0.01466	4.88603
0.00873	5.92747	0.00201	0.1717	0.01471	5.08836
0.00871	6.09523	0.00184	0.1717	0.01421	5.44058
0.00871	6.67679	0.000526688	0.1717	0.01384	5.834
0.00778	6.75136	-0.000872027	0.17871	0.01399	6.21994
0.00684	7.47831	-0.000381673	0.17871	0.01477	6.46349
0.00725	7.67216	-0.000381673	0.18922	0.01476	7.01055
0.00863	8.05615	0.000952733	0.19623	0.0142	7.01804
0.00993	8.05242	0.0011	0.19973	0.01454	7.23911
0.01032	8.65262	0.0003418	0.20674	0.01466	7.48641
0.01055	9.02169	2.82951e-05	0.20674	0.01466	7.92855
0.01099	9.26028	0.00017299	0.21375	0.01291	8.13089
0.01071	9.65544	0.000317684	0.22426	0.01306	8.57678
0.00959	9.92013	8.45652e-05	0.24178	0.01306	8.86154
0.00889	10.1513	-0.000236978	0.25229	0.01431	9.11634
0.00896	10.5725	5.24108e-05	0.26982	0.01393	9.4723
0.00896	10.8111	0.00105	0.27682	0.01193	9.64091
0.00916	11.0161	0.00156	2.01135	0.01106	9.7683
0.00868	11.5045	0.00124	2.74721	0.012	9.94066
0.00778	11.6462	0.00124	3.26231	0.01285	10.3716
0.00773	12.2725	0.00213	3.89305	0.01277	10.7238
0.00801	12.2426	0.00213	4.52028	0.01275	10.8736
0.00779	12.7012	0.00199	5.16503	0.01369	11.2371
0.0076	12.8727	0.00186	5.7362	0.01437	11.5556
0.0073	13.4132	0.00156	6.35292	0.01375	11.6942
0.00719	13.5325	0.000607074	7.16587	0.01246	12.1139
0.0079	13.9612	-0.000365596	7.56884	0.01246	12.3312
0.00857	13.8867	-0.000510291	8.22411	0.01181	12.3949
0.00857	14.5876	0.000414148	8.78126	0.01188	12.7434
0.00857	14.6919	0.00227	9.40499	0.01178	13.1818
0.00855	14.9417	0.0035	9.84651	0.0114	13.3804
0.00883	15.3481	0.00381	10.4737	0.01146	13.4965
0.00944	15.4823	0.00381	11.094	0.01256	13.9874
0.00958	15.9147	0.00416	11.4444	0.01318	14.201
0.00938	16.1794	0.00416	11.949	0.01249	14.3771
0.00931	16.3621	0.00413	12.6708	0.01211	14.5194
0.00887	16.6678	0.00383	13.0212	0.01227	14.9578
0.00871	16.9511	0.0033	13.6905	0.01179	15.1639
0.00904	17.1598	0.00306	14.2091	0.01161	15.415
0.00877	17.6109	0.00317	14.5245	0.01161	15.5049
0.00891	17.7787	0.00275	14.9695	0.01201	15.962
0.01032	18.0359	0.00313	15.4285	0.01277	16.2018
0.01032	18.2521	0.00414	16.0417	0.01331	16.5465
0.01195	18.6063	0.00417	16.5323	0.01254	16.6814
0.01195	18.6026	0.00402	17.1385	0.0115	17.1386
0.01186	19.0462	0.00467	17.5275	0.01106	17.3446
0.01156	19.0947	0.00595	17.8428	0.01134	17.3896
0.0119	19.3817	0.00644	18.365	0.01167	17.8168
0.01261	19.7881	0.00644	18.7574	0.01142	17.9854
0.01227	19.9782	0.00569	19.2935	0.0112	18.1727
0.01139	20.3808	0.00555	19.5739	0.01176	18.4912
0.01103	20.4591	0.00668	19.9488	0.01292	18.5287
0.01103	20.7834	0.00799	20.4744	0.01292	19.0682
0.01069	20.9102	0.0083	21.0561	0.01289	19.1994
0.0099	21.3389	0.00693	21.4135	0.01115	19.2706
0.0099	21.4246	0.00597	21.9532	0.01004	19.8364
0.00915	21.5588	0.00673	22.1739	0.01013	20.0087
0.00915	21.9279	0.00714	22.647	0.01071	20.1436
0.01042	22.0808	0.00653	22.9448	0.01041	20.301
0.01131	22.0733	0.00653	23.572	0.00918	20.5558
0.01125	22.3827	0.0072	23.9014	0.00898	20.627
0.01123	22.584	0.0072	24.4481	0.00905	21.0129
0.01147	22.7555	0.00734	24.9211	0.00805	21.4401
0.01157	22.804	0.00713	25.261	0.00732	21.4176
0.01119	23.2439	0.0072	25.7726	0.00841	21.7585
0.01098	23.3632	0.00775	26.1651	0.00841	21.8972
0.01157	23.3706	0.00763	26.4419	0.01067	22.2756
0.01216	23.6763	0.00699	27.0236	0.01067	22.3843
0.01157	23.7658	0.00681	27.3354	0.0093	22.7477
0.01058	24.0566	0.00699	27.7104	0.00802	22.8002
0.01055	24.2132	0.00713	28.1414	0.00798	23.1412
0.01055	24.489	0.0073	28.6004	0.00832	23.336
0.01095	24.5151	0.00795	29.0419	0.00801	23.4709
0.01121	24.9327	0.00862	29.5465	0.00737	23.5908
0.0107	24.7463	0.00862	29.7673	0.00787	23.9917
0.0095	24.8469	0.00871	30.3244	0.00877	24.0967
0.00847	25.1675	0.00866	30.6748	0.00768	24.254
0.00821	25.5776	0.00894	30.9692	0.00514	24.5425
0.00846	25.5552	0.00937	31.3021	0.00514	24.7599
0.00859	25.6373	0.00993	31.7471	0.0036	25.0971
0.0087	25.5776	0.00992	32.2482	0.0036	25.0259
0.00889	25.9355	0.00932	32.6617	0.00423	25.3182
0.00921	26.0548	0.00953	32.9595	0.00435	25.5767
0.00888	26.1703	0.01037	33.3765	0.00331	25.5767
0.00888	26.2486	0.01098	33.804	0.0025	26.1874
0.0078	26.3642	0.01126	34.0983	0.00254	26.5059
0.007	26.5991	0.01098	34.4102	0.0022	26.2474
0.0068	26.7892	0.01098	34.8552	0.00126	26.6296
0.00676	26.9793	0.00983	35.1215	0.00129	26.8057
0.00709	26.9532	0.00866	35.7278	0.00243	27.2291
0.00753	27.0763	0.0086	36.0256	0.00387	27.5701
0.00744	27.1359	0.00906	36.1973	0.00387	27.8886
0.00728	27.4826	0.00971	36.7544	0.00494	28.1846
0.00714	27.5832	0.01041	37.259	0.00494	28.1396
0.00649	27.8554	0.01062	37.2065	0.00499	28.2895
0.0061	27.7659	0.01057	37.7181	0.0039	28.9077
0.0063	28.1574	0.01088	38.1	0.00266	28.9489
0.0063	28.34	0.01121	38.3593	0.00208	29.0501
0.00658	28.5264	0.01174	38.7167	0.00228	29.1138
0.00631	28.5003	0.0122	39.0952	0.00338	29.451
0.00596	28.4332	0.0122	39.4421	0.00447	29.5035
0.00585	28.7911	0.01217	39.8871	0.00427	29.7321
0.006	28.9291	0.01235	40.2585	0.00316	29.9719
0.00652	29.272	0.01254	40.4793	0.00227	30.0206
0.00668	29.1602	0.01256	40.8507	0.00227	30.5526
0.00574	29.4211	0.01286	41.1766	0.00113	30.6726
0.00466	29.3801	0.01271	41.6497	0.00113	30.8599
0.00455	29.902	0.0122	41.9265	0.000963984	31.2046
0.00503	29.5404	0.0127	42.389	0.000565309	31.066
0.00505	30.04	0.01353	42.7359	5.7196e-05	31.5606
0.00505	30.1183	0.01403	43.2545	0.000940532	31.4369
0.00446	30.2935	0.0141	43.4718	0.00282	31.5831
0.00398	30.5134	0.01422	43.6575	0.00366	31.7704
0.00323	30.6625	0.01422	44.0885	0.00299	31.9315
0.0026	30.8303	0.01484	44.6071	0.00218	32.2538
0.00215	30.9086	0.01484	44.9505	0.00126	32.3887
0.0014	31.0875	0.01499	45.2624	0.000713835	32.4524
0.000753264	31.2702	0.01534	45.6373	0.000174453	32.7221
0.000520534	31.6318	0.01578	45.8125	-2.8792e-05	32.7521
0.000392131	31.8667	0.01564	46.3381	0.000760738	32.932
8.7174e-05	32.0419	0.01503	46.7762	0.000760738	33.0556
0.000616836	32.1836	0.01492	47.1336	0.00167	33.2954
0.00168	32.3588	0.01522	47.1932	0.00139	33.2767
0.00168	32.6831	0.01482	47.6872	0.000620029	33.4565
0.0026	32.9478	0.01485	47.8905	0.000948349	33.3216
0.00266	33.1677	0.01589	48.4021	0.00228	33.6251
0.00175	33.1752	0.01589	48.5948	0.0031	33.8462
0.000961918	33.5405	0.01563	49.0643	0.00356	33.8387
0.000584735	33.9432	0.01563	49.4673	0.00383	33.7975
0.000737213	34.2489	0.016	49.8808	0.00301	33.9511
0.000985995	34.398	0.01672	50.1856	0.00227	34.3521
0.000857591	34.6701	0.01685	50.473	0.00202	34.382
0.000841541	35.11	0.01653	50.8479	0.00268	34.2809
0.000905742	35.4418	0.01605	51.0161	0.00268	34.4832
0.00115	35.371	0.01574	51.6013	0.00439	34.5506
0.00166	35.7139	0.01603	51.78	0.00473	34.7193
0.00166	35.7922	0.01669	52.2776	0.00301	34.8354
0.00221	36.124	0.01712	52.6315	0.00121	34.9778
0.00221	36.2769	0.01753	52.9994	0.00114	35.0527
0.00323	36.3552	0.01808	53.3078	0.00203	34.989
0.00418	36.6049	0.01844	53.5286	0.00242	35.2701
0.00372	36.6124	0.01804	53.928	0.00235	35.2551
0.00253	36.8995	0.01804	54.4291	0.00234	35.3075
0.00144	36.9143	0.0177	54.797	0.00216	35.4124
0.000424231	37.2424	0.01818	55.2315	0.00241	35.4537
0.000488433	36.8659	0.01857	55.4908	0.00279	35.8921
0.001	37.3207	0.01854	55.9148	0.00279	35.6635
0.00108	37.1082	0.01854	56.1811	0.00263	35.9295
0.00178	37.2275	0.01938	56.5666	0.00275	35.9633
0.00178	37.5481	0.02004	57.0572	0.00293	36.0644
0.00291	37.317	0.01986	57.2114	0.00272	36.1993
0.00291	37.4475	0.0193	57.7159	0.00286	36.2817
0.00229	37.6264	0.01889	58.0278	0.00364	36.529
0.00157	37.6301	0.01936	58.217	0.00508	36.5815
0.0019	37.7531	0.02055	58.634	0.00606	36.6489
0.00288	37.7643	0.02055	58.8022	0.00637	36.9037
0.00333	37.7457	0.02148	59.1211	0.00673	36.7913
0.00327	37.9358	0.02181	59.5556	0.00651	37.0349
0.00317	37.8687	0.02152	59.7588	0.00559	37.0798
0.00367	38.1446	0.02107	60.0391	0.00559	37.2784
0.00426	37.9134	0.02066	60.2564	0.00501	37.4096
0.00432	37.988	0.02014	60.6033	0.00501	37.3684
0.00432	38.1968	0.01973	60.8766	0.00491	37.6981
0.00419	38.3533	0.01992	61.2831	0.00482	37.863
0.0044	38.4913	0.02057	61.7211	0.00492	37.7543
0.0044	38.618	0.02084	62.0996	0.00481	38.0728
0.00457	38.5174	0.02144	62.513	0.00526	38.159
0.00412	38.5584	0.02248	62.9756	0.00628	38.1702
0.00406	39.0132	0.02248	63.354	0.00761	38.5074
0.00434	38.9461	0.02256	63.8236	0.00855	38.3613
0.00388	38.9796	0.02205	64.4508	0.00805	38.676
0.00318	39.1511	0.02156	65.2638	0.00724	38.425
0.00282	39.2182	0.02115	65.7088	0.00724	38.6723
0.00301	39.4494	0.0207	66.2905	0.00877	38.9046
0.00314	39.3711	0.02056	66.725	0.00877	38.5187
0.00289	39.5873	0.02124	67.2401	0.00913	38.8372
0.00301	39.8073	0.02254	68.004	0.00965	39.002
0.00301	39.9564	0.02381	68.4525	0.00953	38.9233
0.00331	40.1241	0.02492	69.1463	0.00866	39.1107
0.0044	40.2807	0.0256	69.5563	0.00843	39.1669
0.00572	40.3739	0.02566	69.8611	0.00863	39.2156
0.00642	40.4783	0.02566	70.4358	0.0083	39.3243
0.00623	40.702	0.02545	70.8668	0.00764	39.4142
0.00562	40.7132	0.02519	71.4064	0.00791	39.3767
0.00489	40.9704	0.0254	71.5536	0.00905	39.4142
0.0045	41.1009	0.02665	72.1003	0.00905	39.4479
0.00519	41.3022	0.0278	72.4997	0.00924	39.6015
0.006	41.4811	0.02719	72.9903	0.00924	39.4779
0.0058	41.798	0.02581	73.4809	0.00876	39.6015
0.00557	41.8688	0.02521	73.8873	0.0091	39.7439
0.00525	41.88	0.02533	73.9679	0.01033	39.699
0.00525	42.5361	0.02566	74.5216	0.01129	39.7739
0.00482	42.4429	0.02556	74.851	0.0114	39.8076
0.0052	42.7747	0.02484	75.2329	0.0102	40.0174
0.00514	42.9835	0.02484	75.6744	0.00879	39.9537
0.0045	43.1065	0.02514	75.8882	0.00879	40.0362
0.00461	43.2445	0.02514	76.2316	0.00916	40.0887
0.00482	43.4458	0.02532	76.7221	0.00812	40.1036
0.00498	43.662	0.02485	77.2723	0.00812	40.0961
0.00519	43.7216	0.0251	77.416	0.00658	40.3584
0.0054	43.7253	0.02617	77.6192	0.00804	40.1711
0.00579	43.9304	0.0268	78.0011	0.00804	40.3172
0.0059	43.9304	0.0268	78.4006	0.00943	40.4933
0.00531	44.0683	0.02677	78.8386	0.01095	40.3959
0.00531	44.0273	0.02656	79.0103	0.01323	40.4446
0.00501	43.9789	0.02644	79.4063	0.0151	40.5533
0.00471	44.1653	0.02694	79.7917	0.01564	40.4821
0.00448	44.2473	0.02694	79.8163	0.01564	40.6544
0.00499	44.1093	0.02935	80.3979	0.01514	40.632
0.00542	44.2585	0.02935	80.5486	0.01399	40.9392
0.00558	44.3927	0.03033	80.864	0.01356	40.853
0.00542	44.4262	0.03062	81.1268	0.01335	40.9804
0.00534	44.6313	0.03078	81.5263	0.01129	41.0479
0.00619	44.5492	0.03093	81.7891	0.0083	40.8231
0.00725	44.6536	0.03062	82.0659	0.0083	41.0441
0.00697	44.3107	0.02999	82.3778	0.00647	41.0404
0.0062	44.7021	0.02946	82.7282	0.00665	40.8605
0.0062	44.8438	0.02963	82.9244	0.00794	41.1228
0.00542	44.8587	0.0301	83.1662	0.00968	41.0516
0.00542	44.9146	0.02965	83.3834	0.01145	41.2502
0.0048	44.8848	0.02965	83.9616	0.01221	41.4863
0.00478	44.9929	0.02832	84.0632	0.01184	41.1977
0.00529	44.8624	0.02717	84.3366	0.01177	41.4151
0.00537	45.0973	0.02717	84.6694	0.01204	41.3589
0.00519	44.8773	0.02679	85.1285	0.0116	41.6399
0.00515	44.799	0.02791	85.3913	0.01159	41.52
0.0054	44.7953	0.02903	85.577	0.01192	41.6174
0.00509	45.0488	0.02934	85.8188	0.01192	41.505
0.00411	45.0674	0.02871	86.1727	0.01142	41.7148
0.00371	44.9593	0.02765	86.5897	0.0114	41.6212
0.00371	44.9966	0.02685	86.6072	0.01241	42.1682
0.00503	45.1979	0.02635	86.9051	0.01396	41.8422
0.00503	45.2352	0.02623	87.1749	0.01467	41.9659
0.00603	45.3768	0.02676	87.6584	0.01378	41.7598
0.00654	45.3768	0.02751	87.8757	0.01356	42.1082
0.00682	45.3358	0.02747	88.2331	0.01439	42.2356
0.00676	45.485	0.02747	88.5064	0.01466	42.3143
0.00676	45.7086	0.02689	88.8078	0.01465	42.2207
0.00688	45.4179	0.02591	88.9795	0.01463	42.3106
0.0063	45.6303	0.02503	89.2072	0.01398	42.3743
0.00541	45.3806	0.02516	89.5051	0.01398	42.5129
0.00517	45.4999	0.02574	89.8835	0.01296	42.7377
0.00538	45.6676	0.02597	90.0903	0.01256	42.6853
0.00538	45.6303	0.02649	90.4091	0.01284	42.7827
0.00509	45.9696	0.02717	90.6579	0.01349	42.8914
0.00521	46.0404	0.02714	90.8822	0.01426	42.7715
0.00521	46.0069	0.02736	91.2606	0.01453	42.8277
0.00568	46.2492	0.02783	91.4534	0.01403	43.0038
0.00552	46.2306	0.02715	91.7617	0.01342	43.2773
0.00558	46.2156	0.02715	91.8038	0.01378	43.1686
0.00672	46.32	0.02665	92.1927	0.01422	43.2099
0.00697	46.3685	0.02713	92.5922	0.0141	43.1686
0.00591	46.4766	0.02702	92.9987	0.01418	43.2773
0.00521	46.5139	0.02653	93.1038	0.01418	43.1162
0.00571	46.5772	0.02653	93.3281	0.01527	43.1087
0.00651	46.6593	0.0266	93.6539	0.01527	43.4796
0.00648	46.7562	0.02636	93.9167	0.01436	43.5546
0.00591	46.7301	0.02589	94.3407	0.00999	43.5508
0.00525	46.883	0.02583	94.4353	0.0033	43.5284
0.00525	46.8606	0.02672	94.6736	-0.00216	43.9218
0.005	46.9948	0.02783	95.0345	-0.00445	43.6595
0.00473	47.0544	0.0284	95.3639	-0.00531	43.7831
0.004	47.0358	0.0284	95.6092	-0.00657	43.8393
0.00402	47.2669	0.02892	95.6828	-0.00683	43.7532
0.00597	47.1849	0.02946	96.0297	-0.00619	44.0454
0.00741	47.2557	0.03	96.3451	-0.00581	43.993
0.00658	47.4496	0.03013	96.6464	-0.00581	44.0042
0.00571	47.4943	0.02909	96.9092	-0.00816	44.1691
0.00566	47.5875	0.02776	97.2071	-0.00816	44.244
0.0055	47.3676	0.0273	97.3858	-0.00864	44.5737
0.00519	47.6174	0.02718	97.5855	-0.00942	44.4501
0.00522	47.8038	0.02711	97.9149	-0.01027	44.7461
0.00522	47.6136	0.02712	98.1146	-0.00986	44.6824
0.00519	47.6919	0.02714	98.5211	-0.0082	44.4988
0.00516	47.7665	0.02725	98.6368	-0.0074	44.8135
0.00543	47.6807	0.02725	98.6963	-0.00843	45.1021
0.00601	47.9603	0.0267	99.0187	-0.00882	45.2445
0.00644	47.9007	0.0267	99.4042	-0.00742	45.3007
0.00631	48.0237	0.02616	99.695	-0.00643	45.4505
0.00561	47.9156	0.02639	99.8247	-0.00643	45.4768
0.00413	48.2213	0.02697	100.242	-0.00667	45.5892
0.0025	48.2101	0.02719	100.48	-0.00667	45.8739
0.00126	48.2436	0.02725	100.722	-0.00651	45.9901
0.00129	48.3108	0.02742	100.932	-0.00713	46.3685
0.00257	48.5307	0.02713	101.055	-0.00745	46.5634
0.00257	48.3965	0.02676	101.479	-0.00668	46.7807
0.00383	48.5904	0.02657	101.874	-0.00585	46.732
0.00555	48.5568	0.02652	101.885	-0.00491	47.0655
0.00676	48.5493	0.02652	102.295	-0.00426	47.3428
0.00611	48.7171	0.02947	102.463	-0.00432	47.5264
0.00482	48.7358	0.02947	102.656	-0.00515	47.7849
0.00476	49.0638	0.02987	102.891	-0.0067	47.9947
0.00569	48.9072	0.02964	103.091	-0.00743	47.9685
0.00538	48.9147	0.02916	103.543	-0.00724	48.2345
0.00429	49.0601	0.0288	103.637	-0.00723	48.2682
0.00418	48.993	0.02854	103.858	-0.00723	48.4031
0.00493	49.034	0.02879	104.047	-0.00794	48.5793
0.0055	48.9445	0.02935	104.779	-0.00859	48.6692
0.0055	49.1495	0.03007	104.793	-0.00806	48.7629
0.0053	49.1868	0.03094	104.808	-0.00698	48.879
0.00465	49.2577	0.03121	105.077	-0.00724	49.0438
0.00489	49.4888	0.03121	105.431	-0.0081	49.1488
0.00637	49.6006	0.0298	105.771	-0.00859	49.4823
0.00637	49.5261	0.0298	105.971	-0.0084	49.1787
0.00497	49.4143	0.02879	106.09	-0.00737	49.7146
0.00448	49.746	0.02824	106.538	-0.00737	49.5422
0.00499	49.5932	0.0286	106.724	-0.00812	49.6809
0.0049	49.8989	0.02876	106.963	-0.00761	49.752
0.00474	49.582	0.02845	107.11	-0.00761	50.0593
0.00544	49.9734	0.02869	107.394	-0.00661	49.9132
0.00613	49.9548	0.02942	107.639	-0.00669	50.0968
0.00613	50.1263	0.02992	108.017	-0.0072	50.1942
0.00563	50.0144	0.03007	108.087	-0.00746	50.4152
0.00563	50.1487	0.03073	108.455	-0.00802	50.344
0.00566	50.1747	0.03073	108.781	-0.00783	50.4864
0.00652	50.2232	0.03188	109.107	-0.00754	50.4077
0.00717	50.294	0.03093	109.261	-0.00794	50.5539
0.00725	50.2903	0.03093	109.699	-0.00857	50.4415
0.00703	50.4506	0.03076	109.671	-0.00926	50.8349
0.00665	50.5177	0.03157	110.218	-0.00938	50.8462
0.00623	50.6183	0.03198	110.316	-0.00959	50.6401
0.00594	50.7228	0.03208	110.575	-0.00959	50.9511
0.00534	50.6333	0.03221	111.045	-0.00985	50.9323
0.0049	50.719	0.03129	111.304	-0.00941	51.071
0.005	50.8942	0.03047	111.339	-0.00774	51.2621
0.00465	50.8831	0.03116	111.497	-0.00545	51.0672
0.00392	51.0098	0.03206	111.928	-0.00488	51.4232
0.00395	51.1365	0.0325	112.215	-0.00649	51.3107
0.00465	51.144	0.03282	112.457	-0.00836	51.307
0.00465	51.1067	0.03389	112.804	-0.00948	51.5056
0.00493	51.1627	0.03389	112.884	-0.00916	51.3595
0.00414	51.2037	0.03541	113.308	-0.00815	51.4419
0.00369	51.2969	0.03589	113.459	-0.00794	51.5843
0.00471	51.5988	0.03541	113.54	-0.0083	51.7492
0.00578	51.6025	0.03361	113.802	-0.0083	51.4981
0.0064	51.3751	0.03361	114.258	-0.00782	51.8166
0.007	51.6957	0.03376	114.423	-0.00853	51.9815
0.00686	51.6175	0.03439	114.829	-0.00853	51.7979
0.00625	51.7256	0.03482	115.032	-0.00909	51.9103
0.00603	51.7218	0.03455	115.288	-0.009	51.9627
0.00603	51.9232	0.0341	115.719	-0.00846	52.0264
0.00631	51.9083	0.03442	115.866	-0.00782	52.2662
0.00631	52.0648	0.03496	116.171	-0.00741	52.2138
0.00635	52.0126	0.03521	116.297	-0.00772	52.3487
0.00631	52.1767	0.0347	116.774	-0.00801	52.4049
0.00652	52.2624	0.0347	116.939	-0.00783	52.5023
0.0069	52.3332	0.03385	117.191	-0.00747	52.6484
0.00732	52.4525	0.03357	117.464	-0.00747	52.6184
0.00731	52.4488	0.03372	117.692	-0.00777	52.7608
0.00736	52.4786	0.03445	117.986	-0.00777	52.922
0.00859	52.7247	0.03565	118.368	-0.00803	52.6559
0.00943	52.6091	0.03623	118.487	-0.00821	53.1618
0.00881	53.0117	0.03636	118.827	-0.00892	53.3641
0.00881	53.0378	0.03651	119.066	-0.00885	53.484
0.00677	53.0565	0.03663	119.511	-0.00876	53.3079
0.00677	52.9595	0.03706	119.483	-0.00953	53.3491
0.00675	53.2019	0.03706	120.04	-0.00946	53.6189
0.00743	53.3025	0.03697	120.289	-0.00778	53.6901
0.008	53.6008	0.03656	120.516	-0.00664	53.7837
0.00835	53.5858	0.03664	120.797	-0.00732	54.0011
0.00853	53.8207	0.03687	120.94	-0.00865	54.2821
0.0081	53.8207	0.03685	121.245	-0.00946	54.2522
0.00724	53.9251	0.03733	121.603	-0.00924	54.4657
0.00669	54.0444	0.03876	122.128	-0.00924	54.5631
0.00692	54.16	0.0397	121.851	-0.00853	54.9865
0.00731	54.5141	0.03936	122.272	-0.00808	54.8816
0.00696	54.5588	0.03866	122.612	-0.00789	55.1064
0.0068	54.6334	0.03843	122.836	-0.00734	55.4025
0.00729	54.8198	0.03853	123.144	-0.00658	55.5523
0.00729	55.4163	0.03822	123.551	-0.00632	55.7884
0.00802	55.3007	0.03748	123.695	-0.00657	55.9645
0.00851	55.5505	0.03717	123.891	-0.00643	56.3167
0.00855	55.8413	0.03717	124.133	-0.00608	56.3729
0.00891	55.845	0.03799	124.427	-0.00595	56.7026
0.00912	56.1544	0.03799	124.788	-0.0059	56.7551
0.00867	56.3669	0.03861	124.928	-0.00574	57.0323
0.00777	56.5421	0.03947	125.247	-0.00574	57.1373
0.00783	56.7173	0.04014	125.32	-0.0057	57.5307
0.00895	57.0342	0.04072	125.737	-0.00581	57.7106
0.00961	57.1945	0.04076	125.899	-0.00581	57.7218
0.00997	57.3847	0.04029	126.295	-0.00588	58.0927
0.01013	57.791	0.04008	126.564	-0.00577	58.2913
0.01013	57.9028	0.04008	126.908	-0.00466	58.4675
0.00995	57.9699	0.04059	127.037	-0.00344	58.6586
0.00928	58.3203	0.04059	127.178	-0.00289	58.771
0.00882	58.5142	0.04086	127.717	-0.00255	59.0632
0.00901	58.7006	0.04086	127.959	-0.00344	59.4791
0.00985	58.5328	0.0409	128.415	-0.00541	59.5953
0.01057	59.0287	0.04062	128.593	-0.00714	59.6815
0.0112	59.4052	0.0404	128.642	-0.00714	59.7452
0.01261	59.5469	0.04103	129.035	-0.00714	59.9962
0.01407	59.8376	0.04206	129.312	-0.00499	60.4908
0.01452	59.9271	0.04286	129.662	-0.00373	60.4158
0.01448	60.3409	0.04359	129.739	-0.00486	60.5732
0.01438	60.3297	0.04395	130.005	-0.00681	60.888
0.01438	60.2403	0.0437	130.342	-0.00862	60.9554
0.01349	60.7622	0.04316	130.752	-0.01001	61.4388
0.01257	60.6802	0.04238	130.906	-0.01045	61.6186
0.0121	61.3997	0.04238	131.281	-0.01019	61.6786
0.01162	61.3587	0.04213	131.614	-0.00917	61.9334
0.01037	61.8917	0.04263	131.537	-0.00675	62.1507
0.00904	61.929	0.04283	132.115	-0.00509	62.0945
0.00862	62.1676	0.04275	132.469	-0.00509	62.5179
0.00887	62.1527	0.04285	132.665	-0.00678	62.7465
0.00942	62.492	0.04318	132.76	-0.00678	62.9113
0.01021	62.7193	0.04367	132.987	-0.00694	62.9713
0.01021	62.8946	0.04327	133.352	-0.00704	63.3909
0.00952	63.1332	0.04264	133.758	-0.00791	63.6907
0.00952	63.4873	0.04264	133.997	-0.00931	63.567
0.00924	63.4538	0.04566	134.308	-0.00972	63.9755
0.00968	63.8974	0.04822	134.718	-0.0089	64.1216
0.01024	63.9682	0.04822	134.946	-0.0085	64.4064
0.01085	64.1211	0.04744	135.293	-0.0086	64.5263
0.01111	64.3634	0.04532	135.566	-0.00784	64.9384
0.0116	64.7362	0.0454	135.794	-0.00603	65.0958
0.01272	64.8555	0.04752	136.064	-0.00603	65.3619
0.01379	65.0717	0.04875	136.32	-0.00563	65.5754
0.01452	65.4221	0.04862	136.726	-0.00563	65.6241
0.01443	65.6048	0.04861	137.115	-0.00649	65.6953
0.01368	65.7055	0.04843	137.431	-0.0066	65.9688
0.0128	66.0261	0.04737	137.851	-0.00576	66.4035
0.0128	66.2758	0.0462	137.942	-0.00492	66.3248
0.01245	66.4548	0.04542	138.275	-0.00495	66.6695
0.01279	66.7195	0.04553	138.612	-0.00575	66.9393
0.01293	66.9022	0.04553	138.864	-0.0061	67.1416
0.01349	67.1631	0.04639	139.155	-0.00695	67.2428
0.01396	67.5024	0.04692	139.481	-0.00907	67.685
0.01335	67.5583	0.04648	139.761	-0.01091	67.5313
0.01297	68.0019	0.0461	140.188	-0.01091	67.936
0.01289	68.2629	0.04653	140.399	-0.01039	68.2207
0.01217	68.3933	0.04651	140.794	-0.01039	68.5018
0.01147	68.6953	0.04582	141.155	-0.00917	68.7116
0.01165	69.0718	0.04586	141.495	-0.00866	69.0339
0.01234	69.1538	0.04631	141.685	-0.0089	69.2999
0.01234	69.4857	0.04641	142.217	-0.0096	69.6034
0.01324	69.7018	0.04597	142.596	-0.0106	69.6146
0.01324	69.8621	0.04537	142.757	-0.01068	69.9219
0.01466	70.0821	0.04537	143.142	-0.01011	70.2554
0.01466	70.3803	0.04546	143.507	-0.01029	70.4352
0.01456	70.5295	0.04646	143.636	-0.00987	70.6937
0.01401	70.7159	0.0472	144.243	-0.00909	70.9448
0.01438	71.1222	0.04677	144.645	-0.00909	71.3532
0.01527	71.1483	0.04684	144.947	-0.00997	71.4806
0.01634	71.4764	0.0479	145.469	-0.00997	71.7579
0.01667	71.7373	0.04826	145.609	-0.01073	71.9415
0.01582	72.0579	0.04808	146.075	-0.01121	72.1925
0.01507	72.2779	0.04806	146.433	-0.01137	72.3611
0.01507	72.5761	0.04799	146.804	-0.01128	72.6984
0.01664	72.8893	0.04761	147.06	-0.00982	72.8258
0.01664	72.9899	0.04726	147.414	-0.00831	73.0393
0.01816	73.2173	0.04726	147.789	-0.00839	73.6389
0.01837	73.5976	0.04685	148.374	-0.00961	73.9498
0.01789	73.6833	0.04685	148.588	-0.01006	73.9423
0.01818	74.0636	0.04658	148.977	-0.00925	74.1709
0.01866	74.2351	0.04729	149.38	-0.00925	74.2758
0.01825	74.6787	0.0486	149.937	-0.00846	74.7592
0.01769	74.6377	0.04907	150.14	-0.00802	75.1076
0.01741	75.0142	0.04872	150.795	-0.00802	75.4449
0.01756	75.264	0.04802	150.897	-0.00777	75.5798
0.01798	75.5883	0.04716	151.489	-0.00816	75.8908
0.01798	75.8306	0.04691	151.857	-0.00881	76.1418
0.01716	76.2631	0.0468	152.225	-0.00946	76.4491
0.01749	76.4271	0.04679	152.68	-0.01001	76.6439
0.01749	76.6806	0.04679	153.006	-0.00959	77.146
0.01902	76.9453	0.04786	153.577	-0.00955	77.2097
0.01902	77.3554	0.04786	153.963	-0.01037	77.6294
0.01863	77.6834	0.04894	154.471	-0.01093	77.9629
0.01907	77.8549	0.05018	154.741	-0.01073	78.1577
0.02021	78.0749	0.05122	155.557	-0.01024	78.4312
0.02087	78.3955	0.05172	156.093	-0.01015	78.8172
0.02119	78.6527	0.05153	156.465	-0.01015	79.1693
0.02138	78.9435	0.05053	156.847	-0.01046	79.4728
0.02164	79.4095	0.04902	157.586	-0.01027	80.0799
0.02117	79.3275	0.04779	158.052	-0.01004	80.0949
0.02014	79.6033	0.04809	158.763	-0.01032	80.492
0.01971	79.8978	0.04943	159.286	-0.01098	80.9229
0.01971	80.1066	0.04943	160.085	-0.01107	81.0916
0.02015	80.5726	0.05235	160.558	-0.01018	81.4475
0.02059	81.0274	0.05333	161.108	-0.0094	81.7997
0.02098	81.1132	0.05333	161.966	-0.00929	82.0995
0.02111	81.5568	0.05353	162.66	-0.00977	82.4704
0.02124	81.8252	0.05385	163.228	-0.01033	82.6128
0.02216	81.9296	0.05434	164.258	-0.0102	83.1111
0.02328	82.3136	0.05507	164.833	-0.0102	83.5008
0.02336	82.664	0.05488	165.414	-0.00901	83.7294
0.02271	82.7199	0.05431	166.147	-0.00754	84.224
0.02262	83.3164	0.05487	166.988	-0.00754	84.3701
0.02284	83.3425	0.05526	167.899	-0.00732	84.9846
0.02249	83.8085	0.0548	168.515	-0.0081	85.2394
0.02249	84.0433	0.0548	169.174	-0.00944	85.6216
0.02174	84.2558	0.05519	170.155	-0.00933	85.8839
0.02164	84.6845	0.05631	170.888	-0.00781	86.1649
0.02177	84.8449	0.05631	171.595	-0.00568	86.697
0.02184	85.2699	0.05726	172.566	-0.0036	86.712
0.02242	85.6091	0.05823	173.19	-0.0028	87.4164
0.0235	85.5867	0.05976	174.122	-0.00382	87.5176
0.02423	86.0639	0.06153	174.882	-0.00382	88.0796
0.02432	86.2876	0.06266	175.58	-0.00459	88.518
0.02469	86.4852	0.06281	176.585	-0.00495	88.9039
0.02463	87.1264	0.06254	177.384	-0.00593	89.0426
0.02435	87.2382	0.06218	178.162	-0.00649	89.4135
0.02387	87.3985	0.06256	178.979	-0.00664	90.0056
0.02387	87.8049	0.06345	179.858	-0.00684	90.3203
0.02296	87.9875	0.0641	180.535	-0.00708	90.8074
0.02257	88.3081	0.06426	181.512	-0.00709	91.0135
0.02329	88.6213	0.06426	182.266	-0.00715	91.4032
0.02442	88.7294	0.06332	183.338	-0.00762	91.9352
0.02472	89.2625	0.06332	184.07	-0.00738	92.3287
0.02476	89.4377	0.06306	184.887	-0.00623	92.752
0.0255	89.8963	0.06369	185.71	-0.00623	93.2392
0.026	89.9335	0.06443	186.502	-0.00487	93.6214
0.02562	90.5599	0.06471	187.539	-0.00487	94.0222
0.02556	90.5113	0.06399	188.314	-0.00418	94.4382
0.02669	90.9289	0.0633	189.183	-0.00291	94.9178
0.02801	91.0743	0.06437	189.957	-0.002	95.2288
0.02801	91.3278	0.06599	191.187	-0.0012	95.8695
0.02915	91.6298	0.0659	191.583	0.000408966	96.3266
0.02915	91.9467	0.0648	192.799	0.0029	96.6564
0.02932	92.1964	0.0648	193.58	0.00461	97.1585
0.03004	92.7407	0.06692	194.274	0.00325	97.5594
0.02996	92.8078	0.06873	195.259	0.000463687	98.0877
0.02914	93.0837	0.06873	196.012	-0.000951214	98.5523
0.02914	93.4005	0.06939	196.965	-0.000951214	99.0619
0.02964	93.71	0.06955	198.125	-0.0025	99.6652
0.03009	94.0828	0.06995	198.71	-0.0025	100.257
0.03037	94.4742	0.07078	199.597	-0.00194	100.598
0.0302	94.545	0.0721	200.539	-0.00112	101.153
0.02996	94.8284	0.07356	201.349	1.8111e-05	101.76
0.02996	95.1378	0.07458	202.2	0.00115	102.681
0.02998	95.4435	0.07582	203.059	0.00157	103.12
0.02998	95.7119	0.0766	203.903	0.002	104.12
0.03025	95.9728	0.0766	204.548	0.00259	104.896
0.03122	96.6513	0.07592	205.519	0.00314	105.477
0.03147	96.7073	0.07607	206.44	0.00348	106.035
0.03072	97.2105	0.07724	207.288	0.00375	106.871
0.03074	97.3485	0.07848	208.297	0.00375	107.781
0.03167	97.643	0.07982	209.11	0.00311	108.759
0.03234	97.9822	0.08057	209.832	0.00373	109.374
0.03237	98.3513	0.08048	210.729	0.00373	110.22
0.03279	98.6719	0.08026	211.556	0.00495	110.932
0.03386	99.082	0.08007	212.268	0.00759	111.862
0.03386	99.328	0.07999	213.203	0.00759	112.877
0.03376	99.8649	0.08121	214.076	0.00871	113.698
0.03302	100.133	0.08261	214.854	0.01008	114.522
0.03302	100.432	0.08261	215.793	0.01122	115.425
0.03353	100.931	0.08246	216.69	0.01139	116.29
0.03398	101.308	0.08226	217.433	0.01072	117.107
0.03382	101.818	0.08321	218.245	0.00945	118.19
0.03396	102.433	0.08463	219.153	0.00888	119.164
0.03468	102.605	0.08565	219.906	0.00973	120.045
0.03487	103.291	0.08546	221.014	0.01006	120.963
0.03454	103.764	0.08467	221.767	0.01006	121.742
0.03435	103.94	0.08488	222.524	0.01003	122.72
0.03462	104.45	0.08601	223.144	0.01099	123.736
0.03532	105.002	0.08711	224.09	0.01208	124.406
0.03627	105.595	0.08778	224.893	0.01224	125.512
0.03744	106.15	0.08888	225.566	0.01187	126.662
0.03744	106.773	0.08888	226.526	0.01233	127.4
0.03785	107.638	0.09196	227.226	0.01431	128.55
0.03726	107.761	0.09196	228.089	0.01664	129.738
0.03682	108.678	0.09274	228.979	0.01761	130.42
0.03643	109.039	0.09392	229.837	0.01765	131.597
0.03635	109.856	0.09392	230.527	0.01803	132.309
0.03705	110.706	0.09472	231.358	0.0181	133.459
0.03716	111.433	0.09609	232.034	0.0181	134.201
0.03677	112.145	0.09672	232.98	0.01758	135.231
0.03696	112.883	0.09687	233.821	0.01788	136.292
0.03732	113.591	0.09726	234.596	0.01824	137.146
0.03704	114.378	0.0983	235.479	0.01829	138.131
0.03665	115.302	0.09999	236.05	0.0175	139.267
0.03665	115.977	0.09999	236.768	0.01642	140.159
0.03655	116.771	0.1026	237.781	0.01621	141.391
0.03691	117.606	0.1026	238.615	0.01712	142.107
0.03765	118.646	0.10356	239.288	0.01844	142.98
0.03806	119.37	0.10512	239.957	0.01923	144.168
0.03895	120.294	0.10512	240.742	0.0206	145.247
0.03988	121.245	0.10648	241.604	0.02294	146.277
0.03995	122.054	0.10789	242.473	0.02294	147.36
0.03946	123.198	0.10879	243.177	0.0244	148.136
0.03978	124.044	0.10973	243.997	0.02452	149.447
0.04162	124.827	0.11121	244.638	0.02529	150.305
0.04358	125.726	0.11301	245.444	0.02711	151.171
0.04395	126.703	0.11418	246.058	0.02896	152.265
0.04395	127.612	0.11418	246.962	0.03067	153.273
0.04342	128.57	0.11492	247.788	0.03111	154.213
0.0439	129.439	0.11494	248.601	0.0311	155.158
0.04485	130.561	0.11494	249.295	0.03167	156.375
0.04506	131.418	0.11599	249.986	0.03169	157.132
0.04448	132.406	0.11717	250.732	0.03133	158.395
0.04403	133.331	0.11717	251.443	0.03121	159.156
0.04438	134.434	0.11734	252.088	0.03121	159.991
0.04506	135.374	0.11816	252.891	0.03117	160.857
0.0451	136.179	0.11967	253.528	0.03117	162.247
0.04625	137.249	0.12072	254.495	0.03194	163.037
0.04856	138.341	0.12183	255.28	0.0325	164.281
0.04903	139.299	0.12329	256.135	0.03324	165.222
0.04903	140.209	0.12389	256.489	0.03401	165.953
0.04748	141.215	0.1232	257.18	0.03405	167.41
0.0461	142.181	0.12316	257.849	0.03465	168.366
0.0467	143.042	0.12316	258.774	0.03611	169.119
0.04796	144.101	0.1243	259.447	0.0375	170.119
0.04825	144.943	0.12713	260.021	0.03803	171.318
0.04827	145.999	0.12713	260.694	0.03847	172.206
0.04958	146.96	0.12817	261.528	0.03847	173.195
0.05165	148.153	0.12884	262.176	0.03981	174.192
0.05215	149.07	0.13002	263.224	0.03981	175.245
0.05122	150.159	0.1313	263.774	0.03992	176.343
0.05144	150.983	0.13196	264.426	0.04062	177.13
0.05341	151.695	0.13268	265.039	0.04167	178.228
0.05341	152.865	0.13402	265.723	0.04243	179.018
0.05407	153.995	0.13511	266.641	0.0433	180.12
0.05407	154.893	0.1357	267.075	0.04415	181.135
0.05428	156.086	0.1357	267.941	0.04443	182.36
0.05581	156.944	0.13676	268.568	0.04429	183.065
0.05709	157.853	0.13768	269.395	0.04467	184.432
0.05688	159.106	0.13799	270.075	0.04526	185.283
0.05687	160.031	0.1385	270.534	0.04526	185.987
0.05849	161.097	0.14049	271.318	0.04485	187.183
0.05981	161.928	0.14276	272.075	0.04485	188.067
0.0591	162.681	0.14393	272.643	0.04496	189.48
0.05786	163.788	0.14496	273.386	0.04612	190.03
0.05843	164.866	0.14595	274.069	0.04723	191.301
0.05843	165.79	0.14751	274.76	0.04852	192.125
0.06067	166.883	0.14931	275.149	0.05029	193.133
0.06155	167.878	0.1504	276.038	0.05077	194.025
0.06061	168.679	0.1504	276.603	0.05056	195.036
0.06042	169.757	0.15099	277.325	0.05078	195.966
0.06215	170.678	0.15136	278.092	0.05115	197.142
0.0632	171.662	0.15155	278.568	0.05166	198.06
0.06204	172.62	0.15343	279.343	0.05166	199.154
0.06188	173.694	0.15343	279.791	0.05486	199.964
0.06406	174.846	0.15265	280.604	0.0559	200.814
0.06635	175.684	0.15157	281.035	0.0559	202.043
0.06631	176.553	0.15203	281.89	0.05681	202.999
0.0649	177.682	0.15349	282.497	0.05772	203.699
0.0649	178.551	0.15557	283.317	0.05764	204.91
0.06581	179.323	0.15796	284.017	0.05653	205.801
0.06637	180.378	0.16061	284.273	0.05712	206.895
0.06637	181.485	0.162	285.139	0.05853	207.735
0.06585	182.424	0.16122	285.675	0.05854	208.758
0.0664	183.465	0.16041	286.302	0.05859	209.597
0.068	184.195	0.16041	286.936	0.05936	210.695
0.06959	185.295	0.16054	287.574	0.06021	211.729
0.07026	186.395	0.16091	288.299	0.06112	212.707
0.07045	187.345	0.16244	288.888	0.06263	213.662
0.07137	188.285	0.16493	289.547	0.06263	214.772
0.07212	189.064	0.16754	290.167	0.06374	215.607
0.07177	190.119	0.16947	290.878	0.06486	216.548
0.07126	191.316	0.17007	291.257	0.06631	217.645
0.07177	191.912	0.17073	291.926	0.06721	218.241
0.07245	192.937	0.17217	292.42	0.06732	219.5
0.07245	194.011	0.17439	293.114	0.0674	220.25
0.07274	195.107	0.17633	293.71	0.06817	221.362
0.073	196.136	0.17633	294.491	0.06917	222.284
0.07319	196.829	0.17699	295.052	0.06974	223.154
0.07338	197.713	0.177	295.861	0.07004	224.21
0.07391	198.88	0.17656	296.163	0.0706	225.177
0.07456	199.637	0.17656	296.846	0.07223	226.286
0.07458	200.643	0.17671	297.298	0.07223	227.035
0.07463	201.635	0.17779	298.037	0.07324	228.081
0.07559	202.705	0.17859	298.636	0.07238	229.04
0.07645	203.573	0.17911	299.372	0.0715	229.947
0.07723	204.49	0.17967	299.821	0.07154	230.842
0.07885	205.463	0.18044	300.413	0.07254	231.723
0.07885	206.455	0.18169	300.995	0.07432	232.719
0.07982	207.361	0.18291	301.503	0.07537	233.739
0.0797	208.349	0.18401	302.134	0.07534	234.619
0.07999	209.299	0.18542	302.694	0.07556	235.593
0.0807	210.198	0.18542	303.332	0.07667	236.463
0.08158	211.212	0.18648	303.928	0.0777	237.508
0.0827	212.174	0.18693	304.481	0.07813	238.482
0.08381	213.165	0.18755	305.007	0.07813	239.367
0.08458	214.067	0.18848	305.753	0.07942	240.337
0.0848	215.093	0.18936	306.069	0.08143	241.345
0.08481	215.987	0.19066	306.731	0.08287	242.087
0.08576	217.072	0.19189	307.095	0.08343	243.039
0.08657	217.87	0.19288	307.737	0.0835	244.174
0.08657	218.802	0.19288	308.378	0.08442	244.89
0.08653	219.607	0.19462	308.868	0.08609	246.047
0.08728	220.748	0.19616	309.415	0.08709	247.029
0.08851	221.65	0.19616	310.042	0.08655	247.906
0.08911	222.623	0.19832	310.564	0.0857	248.858
0.0895	223.518	0.19935	311.244	0.08575	249.985
0.09002	224.565	0.19885	311.724	0.08629	250.559
0.09068	225.553	0.19891	312.106	0.08629	251.432
0.09159	226.791	0.20066	312.803	0.08717	252.455
0.09266	227.298	0.20328	313.217	0.08717	253.361
0.09309	228.152	0.20558	313.711	0.0883	254.212
0.09356	229.128	0.20669	314.237	0.0893	255.122
0.09461	230.21	0.20774	314.752	0.09	256.28
0.09461	231.026	0.20926	315.225	0.09128	257.086
0.09527	231.917	0.21053	315.715	0.09311	257.892
0.09559	233.129	0.21178	316.399	0.0945	258.926
0.09574	233.956	0.21178	317.065	0.09519	259.889
0.09624	234.706	0.21295	317.555	0.09538	260.889
0.09686	235.928	0.21422	318.077	0.09593	261.496
0.09679	236.741	0.21594	318.575	0.09764	262.433
0.09681	237.71	0.21783	319.083	0.09764	263.527
0.09813	238.53	0.21783	319.395	0.09755	264.441
0.09962	239.563	0.21885	320.225	0.09755	265.363
0.10047	240.596	0.22031	320.397	0.0982	266.386
0.10128	241.226	0.22091	321.178	0.09963	267.105
0.10233	242.385	0.22197	321.536	0.10073	267.9
0.10233	243.276	0.22437	322.075	0.10142	268.949
0.10259	244.264	0.22612	322.489	0.10122	269.811
0.10259	245.043	0.22681	323.172	0.10089	270.792
0.1021	246.061	0.22741	323.393	0.10158	271.632
0.10271	246.903	0.22741	324.181	0.10343	272.456
0.10394	247.742	0.22795	324.563	0.10542	273.43
0.10457	248.79	0.22869	324.97	0.10668	274.498
0.10494	249.722	0.2299	325.38	0.10668	275.251
0.10585	250.639	0.2308	325.933	0.10749	276.24
0.10718	251.329	0.23169	326.399	0.10801	276.907
0.10831	252.473	0.23289	326.985	0.10801	277.758
0.10837	253.368	0.23378	327.535	0.10893	278.586
0.10856	254.285	0.23451	327.871	0.11028	279.717
0.10856	255.109	0.23602	328.474	0.1112	280.321
0.11057	256.07	0.23788	328.947	0.11158	281.419
0.11078	256.775	0.23939	329.364	0.11197	282.292
0.11078	257.826	0.23939	329.833	0.11239	282.962
0.11102	258.717	0.23993	330.299	0.11337	284.128
0.11189	259.538	0.24034	330.667	0.11426	285.061
0.11268	260.786	0.24145	331.246	0.11422	285.675
0.11321	261.566	0.24328	331.866	0.11422	286.368
0.11441	262.345	0.24478	332.094	0.11601	287.335
0.11542	263.37	0.24564	332.567	0.11665	288.204
0.1155	264.127	0.24726	332.889	0.11665	289.122
0.11546	265.126	0.24904	333.211	0.11642	290.078
0.11595	265.95	0.25054	334.084	0.11741	290.76
0.11595	266.826	0.25231	334.406	0.11841	291.805
0.11855	267.665	0.25419	334.771	0.11776	292.468
0.1185	268.514	0.25582	335.209	0.11807	293.521
0.1185	269.536	0.25582	335.724	0.1203	294.331
0.11982	270.55	0.25729	336.05	0.1222	295.14
0.11982	271.325	0.25729	336.439	0.12311	295.736
0.12193	272.142	0.25809	337.076	0.12349	296.935
0.12291	273.294	0.2586	337.206	0.12283	297.59
0.12273	273.845	0.25898	337.739	0.12245	298.486
0.12356	274.908	0.26009	338.142	0.12282	299.273
0.12444	275.27	0.26181	338.737	0.12282	300.202
0.12397	276.653	0.26314	339.2	0.12397	300.94
0.1235	277.339	0.26375	339.372	0.12583	301.701
0.12367	278.021	0.26454	340.107	0.12684	302.701
0.12428	279.158	0.26578	340.328	0.12756	303.496
0.12428	279.859	0.26735	340.871	0.12739	304.312
0.12489	280.724	0.26851	341.169	0.12702	304.946
0.12457	281.503	0.26935	341.621	0.12902	305.871
0.12543	282.468	0.27114	342.108	0.13158	306.752
0.12831	283.281	0.27357	342.455	0.13275	307.636
0.13034	284.165	0.27357	343.026	0.13338	308.172
0.1305	285	0.27554	343.373	0.13415	308.992
0.13038	286.006	0.27664	343.485	0.13551	309.723
0.13152	286.565	0.27732	343.99	0.13551	310.596
0.13359	287.218	0.27809	344.389	0.13657	311.582
0.13484	288.075	0.27911	344.74	0.13657	312.237
0.13529	288.884	0.28041	345.349	0.13759	313.058
0.13546	289.805	0.28181	345.472	0.13982	313.777
0.13602	290.744	0.28329	345.959	0.14177	314.519
0.13602	291.449	0.28329	346.176	0.14177	315.22
0.13663	292.265	0.28661	346.615	0.14069	316.089
0.13733	292.981	0.28754	347.21	0.14114	316.827
0.13865	293.943	0.28754	347.428	0.14324	317.599
0.14029	294.867	0.28819	347.932	0.14529	318.225
0.14162	295.382	0.28934	348.069	0.14673	319.031
0.14207	296.329	0.2909	348.654	0.14835	319.724
0.14211	296.989	0.29172	348.899	0.14835	320.597
0.14241	297.745	0.292	349.313	0.1501	321.346
0.1431	298.413	0.29242	349.803	0.15212	322.155
0.1439	299.438	0.29361	350.133	0.15409	322.785
0.14517	300.079	0.29568	350.329	0.155	323.692
0.1468	300.97	0.29721	350.956	0.15545	324.336
0.1468	301.678	0.29914	351.156	0.15679	325.011
0.14714	302.428	0.30233	351.615	0.15792	325.79
0.14714	303.364	0.30523	351.745	0.15814	326.528
0.14714	303.908	0.30523	352.246	0.15855	327.203
0.1485	304.728	0.30672	352.512	0.15968	327.997
0.15059	305.462	0.30711	352.866	0.16	328.626
0.15178	306.227	0.30678	353.139	0.15903	329.32
0.151	306.857	0.30722	353.745	0.15903	330.069
0.1506	307.584	0.30885	353.822	0.16007	330.95
0.15275	308.434	0.31063	354.239	0.16007	331.542
0.1552	308.959	0.31117	354.492	0.16136	332.227
0.15595	310.014	0.31036	354.965	0.16224	333.01
0.15628	310.406	0.31103	355.144	0.16311	333.554
0.15628	311.323	0.31311	355.673	0.16401	334.326
0.15764	311.897	0.315	355.883	0.16521	335.026
0.16009	312.739	0.31618	356.174	0.16605	335.772
0.16155	313.478	0.31648	356.605	0.16678	336.544
0.16157	314.115	0.31577	356.724	0.16809	337.065
0.16216	314.794	0.31577	357.151	0.17012	337.81
0.16374	315.491	0.3159	357.519	0.17125	338.305
0.16488	316.039	0.31869	357.947	0.17125	339.054
0.16536	316.807	0.32239	358.087	0.17346	339.751
0.16584	317.459	0.3253	358.294	0.17346	340.227
0.16577	318.227	0.32675	358.746	0.17429	341.051
0.16576	318.917	0.32668	358.966	0.17407	341.816
0.16734	319.752	0.32705	359.408	0.1746	342.303
0.16734	320.251	0.3291	359.639	0.17674	342.932
0.17001	320.855	0.33119	360.137	0.17912	343.678
0.17001	321.713	0.33246	360.389	0.18061	344.326
0.17176	322.171	0.33363	360.701	0.18217	345.158
0.17496	322.704	0.33473	361.044	0.18367	345.713
0.17496	323.592	0.33558	361.195	0.18453	346.113
0.1762	324.08	0.33558	361.468	0.18578	346.934
0.17776	324.833	0.33631	361.966	0.18578	347.582
0.1785	325.277	0.33631	362.124	0.18654	348.201
0.17805	325.996	0.33811	362.327	0.18609	348.549
0.17825	326.552	0.34068	362.744	0.18609	349.37
0.17957	327.278	0.3425	362.912	0.18626	349.92
0.18147	327.916	0.34431	363.206	0.18685	350.479
0.18147	328.561	0.3464	363.529	0.18806	351.382
0.18451	328.911	0.34838	363.897	0.18966	351.775
0.18451	329.735	0.35012	364.044	0.19115	352.423
0.18669	330.276	0.35012	364.44	0.19287	353.03
0.18997	330.82	0.35227	364.661	0.19519	353.517
0.19275	331.487	0.35227	364.783	0.19746	354.237
0.19372	332.013	0.35324	365.064	0.19789	354.702
0.19422	332.513	0.35481	365.547	0.19759	355.192
0.19521	332.952	0.3571	365.526	0.19749	355.871
0.19624	333.836	0.35901	365.74	0.19749	356.68
0.19647	334.388	0.36093	366.202	0.19717	356.98
0.19668	334.913	0.36352	366.63	0.19746	357.485
0.19764	335.379	0.36566	366.546	0.20127	358.167
0.19889	335.86	0.36687	367.113	0.20127	358.808
0.20006	336.606	0.36817	367.184	0.20537	359.381
0.20097	336.994	0.36998	367.327	0.20791	359.752
0.20097	337.605	0.36998	367.765	0.20767	360.337
0.20227	338.004	0.37377	367.937	0.20731	361.026
0.20402	338.738	0.37464	368.368	0.20697	361.382
0.20511	339.208	0.37464	368.455	0.20748	362.293
0.20588	339.454	0.37488	368.75	0.21074	362.544
0.20675	340.218	0.37562	368.764	0.214	362.982
0.20778	340.658	0.37763	369.174	0.21413	363.63
0.20918	341.169	0.37998	369.363	0.21413	364.031
0.2104	341.601	0.38179	369.777	0.21336	364.548
0.21142	342.168	0.38317	369.85	0.2142	364.979
0.21312	342.619	0.38459	369.878	0.21621	365.519
0.21486	343.081	0.38648	370.348	0.2178	366.197
0.21568	343.491	0.38828	370.558	0.21937	366.643
0.21568	344.23	0.38828	370.845	0.22131	367.194
0.21547	344.517	0.39134	370.838	0.22381	367.561
0.21605	345.057	0.3926	371.063	0.22591	368.472
0.2183	345.359	0.3926	371.409	0.22668	368.58
0.2201	345.862	0.39548	371.522	0.22643	368.783
0.22079	346.254	0.39548	371.812	0.22607	369.626
0.22146	346.865	0.39763	371.932	0.2264	370.049
0.22387	347.234	0.3995	372.138	0.2264	370.495
0.22695	347.782	0.40076	372.555	0.22753	370.866
0.22836	348.282	0.40154	372.822	0.229	371.428
0.22879	348.733	0.40253	372.909	0.23039	371.922
0.2301	348.852	0.40387	373.158	0.2317	372.47
0.232	349.512	0.40541	373.319	0.23313	372.9
0.232	349.84	0.40541	373.572	0.23483	373.286
0.23356	350.452	0.40942	373.691	0.23667	373.875
0.23482	350.69	0.41228	373.74	0.23755	374.197
0.23662	351.1	0.4144	374.024	0.23732	374.736
0.23917	351.369	0.41513	374.472	0.23699	375.302
0.24079	351.965	0.41513	374.367	0.23789	375.448
0.2408	352.278	0.41587	374.696	0.23957	375.624
0.2412	352.726	0.41674	374.84	0.23957	376.246
0.24307	353.028	0.41823	375.162	0.24435	376.857
0.24494	353.687	0.42033	375.26	0.24435	377.453
0.24617	353.974	0.42213	375.569	0.24508	377.667
0.24666	354.47	0.42428	375.639	0.24672	378.083
0.24713	354.687	0.4263	375.646	0.24672	378.517
0.24713	355.056	0.42798	376.087	0.24843	379.057
0.24857	355.205	0.42969	376.221	0.24948	379.368
0.24984	355.712	0.43129	376.189	0.25014	379.694
0.25101	356.174	0.43129	376.483	0.25099	380.432
0.25248	356.465	0.43469	376.774	0.2532	380.544
0.25408	356.782	0.43605	376.851	0.25504	380.889
0.25623	357.274	0.43605	377.097	0.2552	381.447
0.25856	357.71	0.43755	377.317	0.2552	381.796
0.26042	357.956	0.43939	377.612	0.25608	382.242
0.26205	358.042	0.44108	377.643	0.25608	382.852
0.26367	358.556	0.44315	377.896	0.25767	382.983
0.26506	358.977	0.44512	378.193	0.25948	383.504
0.26644	359.417	0.4459	378.453	0.26049	383.755
0.26644	359.6	0.44626	378.362	0.26049	384.145
0.2684	359.924	0.44779	378.656	0.26156	384.531
0.26974	360.428	0.44984	378.922	0.26263	384.999
0.27015	360.797	0.44984	379.038	0.26484	385.235
0.27115	360.793	0.4536	379.189	0.26815	385.531
0.27319	361.162	0.45624	379.287	0.27037	386.067
0.27521	361.606	0.45624	379.322	0.27167	386.24
0.27641	361.751	0.45962	379.728	0.27167	386.937
0.27775	362.161	0.46262	379.879	0.27436	387.233
0.28	362.594	0.46413	380.1	0.27436	387.491
0.2826	362.683	0.46428	380.152	0.27742	387.929
0.28488	362.929	0.46459	380.166	0.28003	388.417
0.28618	363.361	0.46548	380.58	0.28076	388.435
0.28618	363.798	0.46767	380.643	0.28057	388.934
0.28847	363.872	0.47068	380.702	0.28136	389.417
0.28847	364.364	0.47222	381.063	0.28349	389.608
0.28999	364.581	0.47222	381.13	0.28481	389.885
0.29142	364.875	0.47313	381.137	0.2854	390.372
0.29285	364.994	0.475	381.491	0.28666	390.665
0.29419	365.289	0.4765	381.498	0.2887	390.893
0.2954	365.695	0.47698	381.764	0.2887	391.305
0.29661	366.02	0.47722	381.908	0.29114	391.684
0.29781	366.277	0.4776	381.988	0.29114	391.984
0.29972	366.646	0.4791	382.101	0.29114	392.298
0.30164	366.814	0.48209	382.248	0.29281	392.662
0.30294	367.06	0.4854	382.374	0.29554	392.838
0.3039	367.47	0.48759	382.815	0.29708	393.097
0.30499	367.555	0.48939	382.714	0.29785	393.584
0.30499	367.861	0.49108	382.864	0.29897	393.842
0.30677	368.264	0.49108	382.952	0.30057	394.045
0.30918	368.308	0.49429	383.341	0.30203	394.524
0.31109	368.789	0.49429	383.369	0.30316	395.022
0.3125	368.726	0.49631	383.544	0.30443	395.079
0.3146	369.047	0.49853	383.649	0.30607	395.217
0.31626	369.349	0.50044	383.839	0.30768	395.648
0.31759	369.677	0.50243	383.961	0.3089	395.873
0.31975	369.953	0.5045	384.161	0.3089	396.102
0.32252	369.956	0.50662	384.217	0.31031	396.476
0.32517	370.497	0.50816	384.473	0.31206	397.012
0.32517	370.612	0.50935	384.522	0.31433	397.072
0.32783	371.086	0.51092	384.767	0.3161	397.394
0.32947	370.94	0.51304	384.851	0.31681	397.473
0.32947	371.343	0.51529	384.928	0.31752	398.042
0.33082	371.287	0.51712	385.209	0.31888	398.102
0.33144	371.723	0.51712	385.24	0.31956	398.466
0.33265	372.055	0.51844	385.226	0.31978	398.822
0.33512	372.115	0.52206	385.429	0.32134	398.811
0.33771	372.406	0.52408	385.527	0.32416	399.305
0.34048	372.722	0.52408	385.892	0.3265	399.699
0.34291	372.853	0.52602	386.018	0.3265	399.777
0.34376	373.289	0.52845	386.12	0.32719	400.197
0.34514	373.412	0.53078	386.432	0.32767	400.707
0.34738	373.535	0.53206	386.221	0.33065	400.587
0.34868	373.699	0.53341	386.393	0.33406	400.939
0.34935	374.225	0.53543	386.947	0.33552	401.145
0.34935	374.012	0.53543	386.999	0.33609	401.299
0.35084	374.467	0.53839	386.964	0.3363	401.685
0.353	374.765	0.53839	386.943	0.33752	401.966
0.35533	374.732	0.53958	387.283	0.33956	402.145
0.35783	375.131	0.54256	387.325	0.34081	402.396
0.36001	375.403	0.54495	387.465	0.34131	402.79
0.36193	375.556	0.54495	387.591	0.34269	402.962
0.36376	375.627	0.54693	387.647	0.34269	403.221
0.36552	375.85	0.54897	387.872	0.34515	403.461
0.36776	376.074	0.55082	388.138	0.34766	403.663
0.3705	376.335	0.55165	388.113	0.35006	403.727
0.37253	376.413	0.55228	388.376	0.3522	404.27
0.37348	376.652	0.55418	388.313	0.35419	404.161
0.37348	376.857	0.55764	388.622	0.35635	404.581
0.37433	377.162	0.56086	388.681	0.35839	404.731
0.37551	377.39	0.56209	388.944	0.3594	404.963
0.37667	377.356	0.56209	388.779	0.35915	405.188
0.37799	377.725	0.56258	388.891	0.3594	405.387
0.38091	378.012	0.56713	389.231	0.3618	405.727
0.38473	378.258	0.56713	389.301	0.36454	405.727
0.38697	378.303	0.56907	389.487	0.36454	406.308
0.38737	378.542	0.57037	389.694	0.36739	406.391
0.38783	378.631	0.57265	389.725	0.36739	406.623
0.38963	379.034	0.57565	389.585	0.36841	406.979
0.39177	379.052	0.57752	389.985	0.36926	407.013
0.39401	379.179	0.57893	389.992	0.36976	407.44
0.39639	379.388	0.58101	390.153	0.37056	407.59
0.39639	379.571	0.58302	390.409	0.37265	407.687
0.39869	379.843	0.58456	390.482	0.3749	407.886
0.40025	379.947	0.58456	390.381	0.3767	408.253
0.40125	380.081	0.58591	390.721	0.37892	408.384
0.40274	380.26	0.58738	390.745	0.38042	408.541
0.40536	380.637	0.5894	391.12	0.38127	408.736
0.4083	380.607	0.59177	391.162	0.38127	408.931
0.41011	381.084	0.59424	391.085	0.38424	409.197
0.41079	381.14	0.59651	391.166	0.38424	409.493
0.41218	381.155	0.59891	391.414	0.38623	409.527
0.41509	381.207	0.60099	391.512	0.38829	409.815
0.41749	381.312	0.60227	391.59	0.38912	409.868
0.41749	381.688	0.60424	391.81	0.38991	410.235
0.4209	381.77	0.60706	391.971	0.39098	410.434
0.4209	381.916	0.60862	392.217	0.39194	410.715
0.42288	382.24	0.60862	392.283	0.39344	410.778
0.42471	382.292	0.60944	392.112	0.39485	410.981
0.42626	382.568	0.61189	392.409	0.3967	411.37
0.42804	382.672	0.61496	392.361	0.39933	411.183
0.43044	382.803	0.61673	392.508	0.39933	411.468
0.43241	382.773	0.61753	392.711	0.40469	411.932
0.43395	383.015	0.61864	392.746	0.40598	412.157
0.43555	383.373	0.61992	392.876	0.40598	412.195
0.43683	383.526	0.62058	392.967	0.40722	412.39
0.43853	383.567	0.62204	393.236	0.40881	412.637
0.43853	383.832	0.62509	393.187	0.4102	412.738
0.44191	384.059	0.62774	393.31	0.41162	412.753
0.44191	384.074	0.62969	393.534	0.41321	413.293
0.44395	384.231	0.62969	393.387	0.41431	413.24
0.4465	384.462	0.63157	393.888	0.41526	413.315
0.44907	384.663	0.63364	393.867	0.41766	413.607
0.45105	384.607	0.63554	393.832	0.42056	413.701
0.45257	384.853	0.63787	394.091	0.42197	413.896
0.45421	385.2	0.63787	394.172	0.4233	414.042
0.45581	385.304	0.63859	394.218	0.42565	414.256
0.45808	385.353	0.6392	394.368	0.42565	414.398
0.46141	385.606	0.64045	394.417	0.4278	414.6
0.46371	385.521	0.64325	394.74	0.42912	414.72
0.46371	385.987	0.64608	394.743	0.42992	414.923
0.46408	386.028	0.64868	394.838	0.43131	415.196
0.4659	386.091	0.65152	395.055	0.43338	415.14
0.4659	386.333	0.6543	395.02	0.43558	415.398
0.46774	386.352	0.6577	395.202	0.43738	415.604
0.46917	386.598	0.66065	395.283	0.43886	415.773
0.47086	386.557	0.66065	395.525	0.44076	415.927
0.47299	386.732	0.6621	395.542	0.44232	415.915
0.47551	386.65	0.66293	395.612	0.44317	416.204
0.47843	387.068	0.66388	395.77	0.44444	416.271
0.481	387.22	0.66476	395.998	0.44444	416.695
0.48319	387.213	0.66594	396.019	0.44709	416.609
0.48595	387.571	0.66773	396.015	0.44994	416.766
0.48869	387.571	0.66979	396.236	0.45262	416.871
0.49035	387.798	0.67166	396.166	0.45497	417.272
0.49222	387.828	0.67374	396.387	0.45702	417.388
0.49222	388.082	0.67374	396.355	0.45859	417.366
0.49533	388.279	0.67896	396.615	0.46003	417.587
0.49779	388.302	0.67896	396.888	0.46176	417.875
0.49846	388.641	0.68135	396.877	0.46317	417.849
0.49919	388.838	0.68302	396.804	0.46447	418.149
0.50155	388.801	0.68451	396.905	0.46615	418.343
0.50458	388.95	0.68648	397.217	0.46832	418.175
0.5068	389.174	0.68912	397.249	0.46832	418.55
0.5081	389.148	0.69166	397.221	0.47081	418.505
0.50962	389.256	0.69367	397.333	0.47315	418.617
[truncated: 66,471 more rows]

[truncated: 2 more sheets: Supplementary Figure 9, Supplementary Figure 10]
